# Supplementary material for: Assessing the Application of a Genomic Network Analysis in Population Ecology: Inferring Patterns of Dispersal and Geographic Structure in the Emerging Pathogen, Coccidioides
Source: Ecol Evol. 2026 Apr 7;16(4):e73452. doi: 10.1002/ece3.73452 (PMC13054236; doi:10.1002/ece3.73452)
Supplement: Supplementary file 2 — Table S1: Metadata, alignment and deduplication metrics, and hierarchical cluster assignment for the 183 and reduced dataset of 150 Coccidioides spp. used in the network analysis and population structure assessments. Table S2: The pairwise kinship analysis showing proportion of shared SNPs within and among the two Coccidioides species. Pairs with > 0.999 shared SNPs are highlighted in red and show groups that were reduced to a single representative. [file ECE3-16-e73452-s002.xlsx]

## Sheet: Supp_Tab1
										Aligment and Deduplication Metricsb										n=183		n=150
SRR	ID	Species	Extraction_ID	Location	Reference	Isolate	Latitudea	Longitudea		Number of Reads	Number of Reads Aligned	Proportion of Reads Aligned	Mean Read Length	Number of Reads Aligned in Pairs	Percent Adapter Contamination	Percent Soft-Clipped Reads	Percent Duplication	Percent of Genome with ≥5x Coverage		NetView Clusters kNN11		Netview Clusters kNN12	Netview Clusters kNN20	Netview Clusters kNN50
SRR1292220	Sample3	Coccidioides immitis	San_Joaquin_Valley_6	San Joaquin Valley, CA	Litvintseva et al. 2015; Engelthaler et al. 2016	clinical	37.9833	-121.868		2626077	2523477	0.96093	99.7229	2503692	2.2e-05	0.032102	0.009211	89.9058		1		1	1	1
SRR1292221	Sample4	Coccidioides immitis	San_Joaquin_Valley_9	San Joaquin Valley, CA	Litvintseva et al. 2015; Engelthaler et al. 2016	clinical	37.9833	-121.868		3539621	3408196	0.96287	99.6016	3380739	2e-06	0.034311	0.010311	91.1341		1		2	2	1
SRR1292222	Sample5	Coccidioides immitis	San_Joaquin_Valley_11	San Joaquin Valley, CA	Litvintseva et al. 2015; Engelthaler et al. 2016	clinical	37.9833	-121.868		4984880	4783175	0.959537	99.5142	4745592	2e-06	0.033682	0.01654	91.2831		1		2	2	1
SRR1292223	Sample6	Coccidioides immitis	San_Diego_1	San Diego, CA	Litvintseva et al. 2015	clinical	32.8246	-117.095		6952886	6700983	0.96377	99.7212	6663489	1e-06	0.033562	0.024571	92.7552		2		2	2	1
SRR1292224	Sample7	Coccidioides immitis	Washington_1	Washington	Litvintseva et al. 2015	clinical	47.2755	-120.851		3371811	3262969	0.96772	249.251	3236450	2e-05	0.042592	0.200153	91.2793		3		NA	NA	NA
SRR1292225	Sample8	Coccidioides immitis	WA_202	Washington	Litvintseva et al. 2015	soil	47.2755	-120.851		2911412	2841743	0.97607	293.672	2818655	4e-06	0.045438	0.005882	91.2097		3		NA	NA	NA
SRR1292226	Sample9	Coccidioides immitis	WA_205	Washington	Litvintseva et al. 2015	soil	47.2755	-120.851		2910386	2841747	0.976416	293.653	2823482	3e-06	0.045477	0.006082	91.1188		3		NA	NA	NA
SRR1292227	Sample10	Coccidioides immitis	WA_211	Washington	Teixeira et al. 2019a	soil	47.2755	-120.851		2802887	2735835	0.976078	294.049	2716944	4e-06	0.047347	0.006035	91.2054		3		NA	NA	NA
SRR1292228	Sample11	Coccidioides immitis	WA_212	Washington	Litvintseva et al. 2015	soil	47.2755	-120.851		3129886	3055373	0.976193	294.117	3032392	7e-06	0.045268	0.006041	91.3221		3		NA	NA	NA
SRR14250210	Sample12	Coccidioides posadasii	Flagstaff_3; HS-I-000235	Flagstaff, AZ	Mead et al. 2022	clinical	35.1983	-111.651		3916060	3890390	0.993445	149.686	3877772	2.6e-05	0.016152	0.016453	96.0878		4		3	3	2
SRR14250211	Sample13	Coccidioides posadasii	Flagstaff_2; HS-I-000234	Flagstaff, AZ	Mead et al. 2022	clinical	35.1983	-111.651		6759763	6708576	0.992428	148.209	6694764	8e-06	0.015766	0.019753	96.7002		4		4	3	2
SRR14250212	Sample14	Coccidioides posadasii	Flagstaff_1; HS-I-000233	Flagstaff, AZ	Mead et al. 2022	clinical	35.1983	-111.651		6370278	6335497	0.99454	149.493	6319895	1.1e-05	0.015113	0.018636	96.4485		4		3	3	2
SRR14250213	Sample15	Coccidioides posadasii	Flagstaff_7; HS-I-000778	Flagstaff, AZ	Mead et al. 2022	clinical	35.1983	-111.651		4173506	4146851	0.993613	149.831	4134579	4e-06	0.01539	0.017719	95.7598		5		5	4	2
SRR14250214	Sample16	Coccidioides posadasii	Flagstaff_6; HS-I-000718	Flagstaff, AZ	Mead et al. 2022	clinical	35.1983	-111.651		2325419	2305858	0.991588	149.148	2299041	1.4e-05	0.013741	0.016673	93.794		6		5	4	2
SRR14250215	Sample17	Coccidioides posadasii	Flagstaff_5; HS-I-000588	Flagstaff, AZ	Mead et al. 2022	clinical	35.1983	-111.651		4575351	4557026	0.995995	149.182	4546329	1.4e-05	0.013545	0.01808	96.0538		5		5	4	2
SRR14250216	Sample18	Coccidioides posadasii	Flagstaff_4; HS-I-000449	Flagstaff, AZ	Mead et al. 2022	clinical	35.1983	-111.651		4031376	4007886	0.994173	147.58	3999866	1e-05	0.017509	0.018064	95.7976		4		6	4	2
SRR21204671	Sample19	Coccidioides posadasii	B11869	Michigan	Monroy-Nieto et al. 2023	clinical	44.3148	-85.6024		8494973	8419195	0.99108	240.074	8385433	4.4e-05	0.015139	0.006201	97.0777		6		5	4	2
SRR21204672	Sample20	Coccidioides posadasii	B11866	Wisconsin	Monroy-Nieto et al. 2023	clinical	43.7844	-88.7879		9167203	9062299	0.988557	242.46	9023543	6.5e-05	0.01485	0.005978	97.2381		7		7	5	3
SRR21204673	Sample21	Coccidioides posadasii	B11519	Minnesota	Monroy-Nieto et al. 2023	clinical	46.7296	-94.6859		6229338	6160173	0.988897	247.061	6119054	7.7e-05	0.01405	0.006497	95.7914		6		6	4	2
SRR21204674	Sample22	Coccidioides immitis	B17635	Washington	Monroy-Nieto et al. 2023	clinical	47.2755	-120.851		4656662	4540290	0.97501	247.772	4380217	1.9e-05	0.034915	0.041786	91.8055		8		NA	NA	NA
SRR21204675	Sample23	Coccidioides immitis	B17567	Washington	Monroy-Nieto et al. 2023	clinical	47.2755	-120.851		5099475	4984072	0.97737	248.643	4654146	2.1e-05	0.030847	0.031017	91.0975		2		8	2	1
SRR21204676	Sample24	Coccidioides posadasii	B11300	Oregon	Monroy-Nieto et al. 2023	animal	43.8041	-120.554		5695778	5635914	0.98949	249.052	5598138	4.2e-05	0.01626	0.009539	96.3889		6		6	4	2
SRR21204677	Sample25	Coccidioides immitis	B17554	Washington	Monroy-Nieto et al. 2023	clinical	47.2755	-120.851		6525946	5197550	0.796444	249.277	4998725	3.8e-05	0.027204	0.019641	90.7279		9		NA	NA	NA
SRR21204678	Sample26	Coccidioides posadasii	B16712	Washington/Oregon	Monroy-Nieto et al. 2023	clinical	47.2755	-120.851		5637091	5593009	0.99218	249.399	5474467	7.5e-05	0.013572	0.021551	96.5727		4		4	3	2
SRR21204679	Sample27	Coccidioides immitis	B16692	Oregon	Monroy-Nieto et al. 2023	clinical	43.8041	-120.554		7054774	6829414	0.968056	249.711	6489239	3.1e-05	0.034842	0.031045	92.5		3		NA	NA	NA
SRR21204680	Sample28	Coccidioides immitis	B16536	Oregon	Monroy-Nieto et al. 2023	clinical	43.8041	-120.554		6491675	6334155	0.975735	249.636	5786508	3.2e-05	0.026505	0.056561	88.4786		9		9	6	1
SRR21204681	Sample29	Coccidioides posadasii	B16531	Washington	Monroy-Nieto et al. 2023	clinical	47.2755	-120.851		6419112	6366319	0.991776	243.697	6346964	1.9e-05	0.013793	0.015748	96.7112		6		5	4	2
SRR21204682	Sample30	Coccidioides immitis	B16364	Michigan	Monroy-Nieto et al. 2023	clinical	44.3148	-85.6024		5425346	5289005	0.97487	249.362	5256142	7e-06	0.042088	0.020529	92.5766		10		8	2	1
SRR21204683	Sample31	Coccidioides immitis	B16339	Oregon	Monroy-Nieto et al. 2023	clinical	43.8041	-120.554		7249995	7037322	0.970666	244.322	6886900	5.1e-05	0.040895	0.023094	93.2519		10		NA	NA	NA
SRR21204684	Sample32	Coccidioides immitis	B16338	Maryland	Monroy-Nieto et al. 2023	clinical	39.0458	-76.6413		4563553	4412077	0.966807	248.537	4264689	5.8e-05	0.040278	0.098892	92.6478		10		10	2	1
SRR21204685	Sample33	Coccidioides posadasii	B16294	Oregon	Monroy-Nieto et al. 2023	clinical	43.8041	-120.554		5072328	5028860	0.99143	248.387	5001786	4.6e-05	0.013769	0.013496	95.7464		4		4	3	2
SRR21204686	Sample34	Coccidioides posadasii	B16293	Washington	Monroy-Nieto et al. 2023	clinical	47.2755	-120.851		6286831	6218249	0.989091	248.849	6191001	2.5e-05	0.013611	0.012058	96.1602		11		11	7	2
SRR21204687	Sample35	Coccidioides immitis	B11057	Oregon	Monroy-Nieto et al. 2023	clinical	43.8041	-120.554		5727806	5561296	0.97093	247.928	5493512	2.2e-05	0.037139	0.011512	92.2344		12		8	2	1
SRR21204688	Sample36	Coccidioides posadasii	B15369	Washington	Monroy-Nieto et al. 2023	clinical	47.2755	-120.851		5576449	5507708	0.987673	247.734	5476530	2.2e-05	0.015282	0.018535	96.4175		6		5	4	2
SRR21204689	Sample37	Coccidioides immitis	B15368	Washington	Monroy-Nieto et al. 2023	clinical	47.2755	-120.851		7105198	6889661	0.969665	246.791	6831019	2.1e-05	0.037147	0.019907	92.5127		12		8	2	1
SRR21204690	Sample38	Coccidioides immitis	B15317	Washington	Monroy-Nieto et al. 2023	clinical	47.2755	-120.851		1376202	1332134	0.967979	246.723	1319006	4.4e-05	0.037751	0.016381	88.9943		3		NA	NA	NA
SRR21204691	Sample39	Coccidioides immitis	B15257	Washington	Monroy-Nieto et al. 2023	clinical	47.2755	-120.851		3998467	3883325	0.971203	248.464	3853051	2e-05	0.038302	0.016612	91.9725		2		8	2	1
SRR21204692	Sample40	Coccidioides immitis	B15146	Oregon	Monroy-Nieto et al. 2023	clinical	43.8041	-120.554		5437550	5265421	0.968344	248.292	5224785	1.4e-05	0.03592	0.038632	92.3207		12		8	2	1
SRR21204693	Sample41	Coccidioides immitis	B15145	Oregon	Monroy-Nieto et al. 2023	clinical	43.8041	-120.554		6164362	6005186	0.974178	249.126	5964459	2.6e-05	0.037705	0.023984	92.7981		13		8	2	1
SRR21204694	Sample42	Coccidioides immitis	B15142	Oregon	Monroy-Nieto et al. 2023	clinical	43.8041	-120.554		4842772	4722547	0.975174	248.103	4693768	1.5e-05	0.036609	0.025146	91.8546		12		8	2	1
SRR21204695	Sample43	Coccidioides immitis	B14298	Washington	Monroy-Nieto et al. 2023	clinical	47.2755	-120.851		5433923	5303802	0.976054	248.197	5263827	1.1e-05	0.035393	0.016061	91.8089		2		8	2	1
SRR21204696	Sample44	Coccidioides posadasii	B14292	Oregon	Monroy-Nieto et al. 2023	clinical	43.8041	-120.554		4860892	4829343	0.99351	247.024	4713738	3.5e-05	0.013667	0.021929	96.6505		14		6	4	2
SRR21204697	Sample45	Coccidioides posadasii	B14291	Oregon	Monroy-Nieto et al. 2023	clinical	43.8041	-120.554		2410836	2388015	0.990534	246.392	2329179	3.1e-05	0.014871	0.012426	95.9432		14		NA	NA	NA
SRR21204698	Sample46	Coccidioides immitis	A502-2	Washington	Monroy-Nieto et al. 2023	soil	47.2755	-120.851		3620657	3532585	0.975675	244.76	3511284	2.8e-05	0.040079	0.006938	91.1935		3		NA	NA	NA
SRR21204699	Sample47	Coccidioides immitis	B14288	Oregon	Monroy-Nieto et al. 2023	clinical	43.8041	-120.554		4870944	4715315	0.96805	245.284	4579686	2e-05	0.038653	0.020894	91.6067		2		8	2	1
SRR21204700	Sample48	Coccidioides immitis	B14286	Washington	Monroy-Nieto et al. 2023	clinical	47.2755	-120.851		4544994	4366431	0.960712	246.594	4318763	4.2e-05	0.039157	0.012922	92.2898		2		8	2	1
SRR21204701	Sample49	Coccidioides immitis	B14135	Oregon	Monroy-Nieto et al. 2023	clinical	43.8041	-120.554		8917104	8704155	0.976119	243.18	8664813	5.8e-05	0.038141	0.007262	93.1687		13		8	2	1
SRR21204702	Sample50	Coccidioides posadasii	B14134	Oregon	Monroy-Nieto et al. 2023	clinical	43.8041	-120.554		7426289	7318359	0.985466	243.627	7290003	6.7e-05	0.015409	0.007178	97.3558		4		4	3	2
SRR21204703	Sample51	Coccidioides immitis	B14133	Oregon	Monroy-Nieto et al. 2023	clinical	43.8041	-120.554		9130482	8907791	0.97561	245.005	8870621	5.6e-05	0.034621	0.005902	91.8496		13		8	2	1
SRR21204704	Sample52	Coccidioides immitis	B14132	Oregon	Monroy-Nieto et al. 2023	clinical	43.8041	-120.554		8362782	8151545	0.974741	244.346	8112157	5.1e-05	0.036804	0.006922	91.992		13		NA	NA	NA
SRR21204705	Sample53	Coccidioides immitis	B14131	Oregon	Monroy-Nieto et al. 2023	clinical	43.8041	-120.554		6589615	6401189	0.971406	247.908	6359800	5.9e-05	0.042801	0.011882	92.9418		13		NA	NA	NA
SRR21204706	Sample54	Coccidioides posadasii	B14130	Oregon	Monroy-Nieto et al. 2023	clinical	43.8041	-120.554		8001664	7945301	0.992956	243.554	7906958	5.2e-05	0.016107	0.00911	97.2616		6		5	4	2
SRR21204707	Sample55	Coccidioides posadasii	B14104	Minnesota	Monroy-Nieto et al. 2023	clinical	46.7296	-94.6859		7471263	7314327	0.978995	248.199	7222088	0.000273	0.012672	0.018184	95.8849		4		4	3	2
SRR21204708	Sample56	Coccidioides posadasii	B13981	Washington	Monroy-Nieto et al. 2023	clinical	47.2755	-120.851		5417112	5370231	0.991346	248.242	5338681	5.6e-05	0.014295	0.013477	96.1605		15		12	8	3
SRR21204709	Sample57	Coccidioides immitis	A502-1	Washington	Monroy-Nieto et al. 2023	soil	47.2755	-120.851		2638112	2561548	0.970978	247.571	2535669	1.3e-05	0.042227	0.013313	90.833		3		NA	NA	NA
SRR21204710	Sample58	Coccidioides posadasii	B13535	Washington	Monroy-Nieto et al. 2023	clinical	47.2755	-120.851		5221567	5149864	0.986268	241.818	5085237	9.5e-05	0.015714	0.007242	96.5277		4		6	3	2
SRR21204711	Sample59	Coccidioides posadasii	B13534	Washington	Monroy-Nieto et al. 2023	clinical	47.2755	-120.851		7114236	7073953	0.994338	246.728	7022290	9.3e-05	0.01452	0.006961	96.4881		4		4	3	2
SRR21204712	Sample60	Coccidioides posadasii	B12527	Oregon	Monroy-Nieto et al. 2023	clinical	43.8041	-120.554		7443446	7369902	0.99012	246.463	7308789	7.8e-05	0.015022	0.007617	96.354		16		4	3	2
SRR21204713	Sample61	Coccidioides immitis	B12526	Oregon	Monroy-Nieto et al. 2023	clinical	43.8041	-120.554		5804181	5479777	0.944109	249.367	5412378	8.8e-05	0.036072	0.046374	92.4562		12		8	2	1
SRR21204714	Sample62	Coccidioides posadasii	B12498	Oregon	Monroy-Nieto et al. 2023	clinical	43.8041	-120.554		5973083	5927906	0.992437	248.538	5883765	4.7e-05	0.016465	0.01117	96.5021		6		5	4	2
SRR21204715	Sample63	Coccidioides posadasii	B12475	Michigan	Monroy-Nieto et al. 2023	clinical	44.3148	-85.6024		7362443	7294443	0.990764	241.617	7191314	0.00014	0.01495	0.007327	97.0733		6		5	4	2
SRR21204716	Sample64	Coccidioides posadasii	B12471	Michigan	Monroy-Nieto et al. 2023	clinical	44.3148	-85.6024		6147585	6083410	0.989561	244.496	6025426	0.000132	0.014983	0.006646	97.2159		6		5	4	2
SRR21204717	Sample65	Coccidioides posadasii	B12402	Michigan	Monroy-Nieto et al. 2023	clinical	44.3148	-85.6024		2762460	2733088	0.989367	248.221	2691261	0.000111	0.014348	0.006889	96.4634		4		4	3	2
SRR21204718	Sample66	Coccidioides posadasii	B12400	Michigan	Monroy-Nieto et al. 2023	clinical	44.3148	-85.6024		6892882	6827527	0.990518	248.113	6776940	5.1e-05	0.013534	0.030282	96.844		4		4	3	2
SRR21204719	Sample67	Coccidioides posadasii	B12399	Michigan	Monroy-Nieto et al. 2023	clinical	44.3148	-85.6024		7415886	7350359	0.991164	247.53	7281402	0.000168	0.011735	0.016622	96.0127		6		5	4	2
SRR21204720	Sample68	Coccidioides immitis	A432	Washington	Monroy-Nieto et al. 2023	soil	47.2755	-120.851		3209703	3116603	0.970994	245.374	3081265	3.7e-05	0.044985	0.019741	91.3218		3		NA	NA	NA
SRR21204721	Sample69	Coccidioides posadasii	B12397	Oregon	Monroy-Nieto et al. 2023	clinical	43.8041	-120.554		5360546	5314501	0.99141	247.33	5221760	0.000138	0.015596	0.00759	96.2525		5		5	4	2
SRR21204722	Sample70	Coccidioides posadasii	B12226	Michigan	Monroy-Nieto et al. 2023	clinical	44.3148	-85.6024		6187407	6118869	0.988923	246.492	6066267	0.000112	0.016322	0.009329	96.7995		7		7	5	3
SRR21204723	Sample71	Coccidioides immitis	B12220	Oregon	Monroy-Nieto et al. 2023	clinical	43.8041	-120.554		6758986	6574360	0.972684	241.291	6506978	0.000107	0.040956	0.013111	92.3411		13		8	2	1
SRR21204724	Sample72	Coccidioides immitis	B12219	Wisconsin	Monroy-Nieto et al. 2023	clinical	43.7844	-88.7879		6481497	6266885	0.966889	247.832	6214102	9.8e-05	0.038118	0.007164	93.0662		12		8	2	1
SRR21204725	Sample73	Coccidioides posadasii	B12218	Oregon	Monroy-Nieto et al. 2023	clinical	43.8041	-120.554		5516543	5443283	0.98672	246.829	5395571	0.000205	0.015467	0.009245	96.5292		11		11	7	4
SRR21204726	Sample74	Coccidioides posadasii	B12216	Michigan	Monroy-Nieto et al. 2023	clinical	44.3148	-85.6024		7653875	7592902	0.992034	234.537	7547829	6.3e-05	0.019533	0.007047	97.2243		15		13	9	5
SRR21204727	Sample75	Coccidioides posadasii	B12202	Michigan	Monroy-Nieto et al. 2023	clinical	44.3148	-85.6024		5835044	5765981	0.988164	247.878	5703731	0.000119	0.014709	0.008305	96.3759		4		4	3	2
SRR21204728	Sample76	Coccidioides posadasii	B11877	Michigan	Monroy-Nieto et al. 2023	clinical	44.3148	-85.6024		5542944	5488030	0.990093	249.245	5441024	9.7e-05	0.013834	0.006869	96.4124		16		3	3	2
SRR21204729	Sample77	Coccidioides posadasii	B11872	Pennsylvania	Monroy-Nieto et al. 2023	clinical	41.2033	-77.1945		6921875	6847996	0.989327	245.613	6794006	8.7e-05	0.015809	0.006949	96.3428		6		5	4	2
SRR21204730	Sample78	Coccidioides posadasii	B11871	Wisconsin	Monroy-Nieto et al. 2023	clinical	43.7844	-88.7879		6828058	6731311	0.985831	244.029	6673686	6.4e-05	0.014915	0.016066	96.4854		6		5	4	2
SRR21204731	Sample79	Coccidioides immitis	A391	Washington	Monroy-Nieto et al. 2023	soil	47.2755	-120.851		3081847	3001007	0.973769	245.655	2972734	1.9e-05	0.042204	0.008495	91.0775		3		NA	NA	NA
SRR21204732	Sample80	Coccidioides posadasii	New_Mexico_1	New Mexico	Monroy-Nieto et al. 2023	clinical	34.9727	-105.032		8125423	8054000	0.99121	282.943	8016992	1.9e-05	0.016725	0.002794	97.0542		4		6	4	2
SRR21292480	Sample81	Coccidioides posadasii	B11299	Washington	Monroy-Nieto et al. 2023	clinical	47.2755	-120.851		5458223	5394726	0.988367	248.358	5357715	5.2e-05	0.017707	0.010374	96.4062		16		4	3	2
SRR21292481	Sample82	Coccidioides posadasii	B11036	Washington	Monroy-Nieto et al. 2023	clinical	47.2755	-120.851		7397709	7312183	0.988439	244.512	7275374	7e-05	0.015336	0.005943	96.3425		16		4	3	2
SRR21292482	Sample83	Coccidioides posadasii	B10918	Washington	Monroy-Nieto et al. 2023	clinical	47.2755	-120.851		3363887	3346470	0.994822	291.5	3332734	2.1e-05	0.014841	0.001176	95.335		6		5	4	2
SRR21292483	Sample84	Coccidioides posadasii	B10917	Washington	Monroy-Nieto et al. 2023	clinical	47.2755	-120.851		2638094	2620966	0.993507	292.525	2605325	8e-06	0.015053	0.001699	96.6923		7		7	5	3
SRR21292664	Sample85	Coccidioides immitis	WA 221	Washington	Monroy-Nieto et al. 2023	soil	47.2755	-120.851		1394836	1362015	0.97647	287.168	1349852	1.6e-05	0.047597	0.001832	89.5849		3		1	1	1
SRR21295062	Sample86	Coccidioides posadasii	B11400	Oregon	Monroy-Nieto et al. 2023	clinical	43.8041	-120.554		3455618	3432344	0.993265	290.917	3414307	4.4e-05	0.015148	0.00141	95.7814		6		5	4	2
SRR21295063	Sample87	Coccidioides immitis	B11343	Oregon	Monroy-Nieto et al. 2023	clinical	43.8041	-120.554		3587331	3513579	0.979441	291.037	3489269	2.5e-05	0.046743	0.002238	92.122		12		1	2	1
SRR21295064	Sample88	Coccidioides posadasii	B11232	Oregon	Monroy-Nieto et al. 2023	clinical	43.8041	-120.554		4178222	4158253	0.995221	281.216	4144415	3e-06	0.013319	0.002061	96.2457		6		5	4	2
SRR21295065	Sample89	Coccidioides posadasii	B11199	Oregon	Monroy-Nieto et al. 2023	clinical	43.8041	-120.554		7411465	7373014	0.994812	283.156	7335888	4e-06	0.012838	0.005113	97.1213		4		4	3	2
SRR21295066	Sample90	Coccidioides posadasii	B11058	Oregon	Monroy-Nieto et al. 2023	clinical	43.8041	-120.554		2118904	2111381	0.99645	291.508	2098411	4.4e-05	0.012708	0.000919	94.5391		16		3	3	2
SRR21295067	Sample91	Coccidioides immitis	B11002	Georgia	Monroy-Nieto et al. 2023	clinical	32.1574	-82.9071		897612	873182	0.972783	293.788	866245	3e-06	0.051298	0.001859	87.4383		2		1	1	1
SRR21295068	Sample92	Coccidioides posadasii	B10919	Washington	Monroy-Nieto et al. 2023	clinical	47.2755	-120.851		3800541	2578846	0.678547	293.02	2566877	1.8e-05	0.023583	0.001424	95.6942		6		5	4	2
SRR24010540	Sample93	Coccidioides immitis	AC2-5501	Nevada	Ambrosio et al. 2023	clinical	38.8026	-116.419		7415282	7065060	0.95277	140.296	7053576	0	0.033097	0.065036	92.9718		12		1	2	1
SRR24010552	Sample94	Coccidioides immitis	AC2-199306	Nevada	Ambrosio et al. 2023	clinical	38.8026	-116.419		24161361	23264362	0.962875	146.657	23241712	0	0.030528	0.09661	94.2919		9		1	1	1
SRR25621432	Sample95	Coccidioides immitis	294	Los Angeles, CA	NA	clinical	34.0547	-118.463		1346237	1307971	0.971576	232.722	1304531	0	0.035957	0.007113	89.1341		2		1	1	1
SRR25626827	Sample96	Coccidioides immitis	293	Los Angeles, CA	NA	clinical	34.0547	-118.463		3541413	3446831	0.973293	180.388	3441218	0	0.038866	0.010539	91.198		2		1	2	1
SRR25626839	Sample97	Coccidioides immitis	295	Los Angeles, CA	NA	clinical	34.0547	-118.463		1357605	1326746	0.97727	230.609	1324073	0	0.033844	0.006177	88.5917		12		NA	NA	NA
SRR25635497	Sample98	Coccidioides immitis	556	Nevada	NA	clinical	38.8026	-116.419		1104630	1079499	0.977249	232.765	1076429	1e-06	0.035301	0.006672	87.5236		13		NA	NA	NA
SRR3468015	Sample99	Coccidioides immitis	SJV_1	San Joaquin Valley, CA	Engelthaler et al. 2016	clinical	37.9833	-121.868		3290504	3151871	0.957869	98.7483	3127935	2e-06	0.031091	0.010747	91.0322		1		1	2	1
SRR3468018	Sample100	Coccidioides immitis	Guerrero_1	Guerrero, Mexico	Engelthaler et al. 2016	clinical	17.4392	-99.5451		4560517	4362767	0.956639	98.8389	4332613	6e-06	0.029047	0.012365	91.4718		1		1	2	1
SRR3468020	Sample101	Coccidioides immitis	Michoacan_2	Michocan, Mexico	Engelthaler et al. 2016	clinical	19.5665	-101.707		3641415	3451871	0.947948	70.6199	3412504	1e-06	0.02966	0.05501	89.2639		1		1	2	1
SRR3468021	Sample102	Coccidioides immitis	Coahuila_1	Coahuila, Mexico	Engelthaler et al. 2016	clinical	27.0587	-101.707		4105708	3978019	0.9689	249.169	3930689	1.7e-05	0.045898	0.110341	91.7433		10		10	2	1
SRR3468022	Sample103	Coccidioides immitis	B0727_Argentina	Argentina	Engelthaler et al. 2016	clinical	-38.4161	-63.6167		1955784	1893902	0.968359	291.413	1878822	1.8e-05	0.065634	0.004895	91.3189		12		1	1	1
SRR3468023	Sample104	Coccidioides posadasii	Tucson_1	Tucson, AZ	Engelthaler et al. 2016	clinical	32.254	-110.974		8360941	8273188	0.989504	98.7434	8263133	2e-05	0.008888	0.006333	97.7829		4		3	3	2
SRR3468024	Sample105	Coccidioides posadasii	Tucson_2	Tucson, AZ	Engelthaler et al. 2016	clinical	32.254	-110.974		8935516	8812875	0.986275	98.8092	8802024	2.1e-05	0.010231	0.011213	97.1269		11		11	7	4
SRR3468025	Sample106	Coccidioides posadasii	Tucson_3	Tucson, AZ	Engelthaler et al. 2016	clinical	32.254	-110.974		31271091	30901166	0.98817	98.6518	30882679	5e-06	0.008406	0.02878	98.0703		17		NA	NA	NA
SRR3468026	Sample107	Coccidioides posadasii	Tucson_4	Tucson, AZ	Engelthaler et al. 2016	clinical	32.254	-110.974		13382739	13208819	0.987004	98.8085	13198329	2.2e-05	0.008219	0.017418	97.2752		17		3	3	2
SRR3468027	Sample108	Coccidioides immitis	SJV_3	San Joaquin Valley, CA	Engelthaler et al. 2016	clinical	37.9833	-121.868		3660736	3444007	0.940796	70.422	3404501	0	0.030423	0.023991	88.8607		1		10	2	1
SRR3468028	Sample109	Coccidioides posadasii	Tucson_5	Tucson, AZ	Engelthaler et al. 2016	clinical	32.254	-110.974		11962045	11795733	0.986097	98.6998	11782694	2.1e-05	0.007081	0.011098	97.2309		4		4	3	2
SRR3468029	Sample110	Coccidioides posadasii	Tucson_6	Tucson, AZ	Engelthaler et al. 2016	clinical	32.254	-110.974		7251672	7185865	0.990925	98.7069	7178444	2.1e-05	0.008945	0.010174	96.46		11		11	7	4
SRR3468030	Sample111	Coccidioides posadasii	Tucson_7	Tucson, AZ	Engelthaler et al. 2016	clinical	32.254	-110.974		14140122	14026349	0.991954	98.583	14010586	2e-06	0.011214	0.024518	97.6906		11		11	7	4
SRR3468031	Sample112	Coccidioides posadasii	Tucson_8	Tucson, AZ	Engelthaler et al. 2016	clinical	32.254	-110.974		13594413	13532045	0.995412	98.6025	13519162	3e-06	0.008985	0.013336	97.673		16		3	3	2
SRR3468032	Sample113	Coccidioides posadasii	Tucson_9	Tucson, AZ	Engelthaler et al. 2016	clinical	32.254	-110.974		15326022	15239167	0.994333	98.4759	15221614	1e-06	0.009537	0.020778	97.1419		16		4	8	2
SRR3468033	Sample114	Coccidioides posadasii	Tucson_10	Tucson, AZ	Engelthaler et al. 2016	clinical	32.254	-110.974		13681592	13582485	0.992756	98.8292	13573860	2e-05	0.008714	0.011674	97.1827		16		3	3	2
SRR3468034	Sample115	Coccidioides posadasii	Tucson_11	Tucson, AZ	Engelthaler et al. 2016	clinical	32.254	-110.974		17720239	17541252	0.989899	98.4636	17521763	2e-06	0.010831	0.024112	97.5879		16		12	8	2
SRR3468035	Sample116	Coccidioides posadasii	Tucson_12	Tucson, AZ	Engelthaler et al. 2016	clinical	32.254	-110.974		14030905	13817448	0.984787	98.7264	13802219	2e-05	0.008825	0.02926	97.6961		16		4	3	2
SRR3468036	Sample117	Coccidioides posadasii	Tucson_13	Tucson, AZ	Engelthaler et al. 2016	clinical	32.254	-110.974		7397499	7352492	0.993916	98.8821	7346884	6e-06	0.007533	0.006209	96.3861		4		3	3	2
SRR3468037	Sample118	Coccidioides posadasii	Tucson_14	Tucson, AZ	Engelthaler et al. 2016	clinical	32.254	-110.974		4892059	4836408	0.988624	98.4661	4826811	1e-06	0.008624	0.009292	96.5972		5		5	4	2
SRR3468038	Sample119	Coccidioides immitis	SJV_4	San Joaquin Valley, CA	Engelthaler et al. 2016	clinical	37.9833	-121.868		11001657	10504378	0.9548	98.737	10452821	1.8e-05	0.031874	0.0423	93.6729		13		1	1	1
SRR3468039	Sample120	Coccidioides posadasii	Tucson_15	Tucson, AZ	Engelthaler et al. 2016	clinical	32.254	-110.974		4669073	4641921	0.994185	98.8579	4637263	6e-06	0.008571	0.006684	96.2736		18		4	3	2
SRR3468040	Sample121	Coccidioides posadasii	Tucson_16	Tucson, AZ	Engelthaler et al. 2016	clinical	32.254	-110.974		9416337	9287312	0.986298	98.893	9278419	6e-06	0.008589	0.011773	97.5826		11		11	7	4
SRR3468041	Sample122	Coccidioides posadasii	Tucson_17	Tucson, AZ	Engelthaler et al. 2016	clinical	32.254	-110.974		7659412	7614906	0.994189	98.838	7607158	4e-06	0.007796	0.007361	97.0855		4		3	3	2
SRR3468042	Sample123	Coccidioides posadasii	Tucson_18	Tucson, AZ	Engelthaler et al. 2016	clinical	32.254	-110.974		5138454	5102871	0.993075	98.7854	5097294	4e-06	0.008452	0.005757	97.4041		4		3	3	2
SRR3468043	Sample124	Coccidioides posadasii	Tucson_19	Tucson, AZ	Engelthaler et al. 2016	clinical	32.254	-110.974		9546182	9496995	0.994847	98.4966	9484222	1e-06	0.010268	0.021612	97.3975		5		5	4	2
SRR3468044	Sample125	Coccidioides posadasii	Tucson_20	Tucson, AZ	Engelthaler et al. 2016	clinical	32.254	-110.974		7151784	7066853	0.988125	98.7326	7056880	6e-06	0.009297	0.010906	96.7206		11		11	7	4
SRR3468045	Sample126	Coccidioides posadasii	Tucson_21	Tucson, AZ	Engelthaler et al. 2016	clinical	32.254	-110.974		17546823	17391972	0.991175	98.6303	17376019	1e-06	0.00939	0.021567	97.4513		16		4	3	2
SRR3468046	Sample127	Coccidioides posadasii	Tucson_22	Tucson, AZ	Engelthaler et al. 2016	clinical	32.254	-110.974		4593585	4568734	0.99459	98.8055	4564609	4e-06	0.007139	0.004917	97.0332		4		3	3	2
SRR3468047	Sample128	Coccidioides posadasii	Tucson_23	Tucson, AZ	Engelthaler et al. 2016	clinical	32.254	-110.974		8151456	8114297	0.995441	98.7944	8107363	7e-06	0.008893	0.009697	96.4935		5		5	4	2
SRR3468048	Sample129	Coccidioides posadasii	San_Antonio_1	San Antonio, TX	Engelthaler et al. 2016	clinical	29.4243	-98.4911		10965679	10801069	0.984989	98.758	10787856	2e-06	0.009349	0.023974	97.0187		15		13	9	5
SRR3468050	Sample130	Coccidioides posadasii	Colorado_Springs_1	Colorado Springs, CO	Engelthaler et al. 2016	clinical	38.8339	-104.821		9155928	9114509	0.995476	98.6581	9106442	2e-06	0.007855	0.026551	96.6961		5		4	3	2
SRR3468051	Sample131	Coccidioides posadasii	Sonora_1	Sonora, Mexico	Engelthaler et al. 2016	clinical	29.2972	-110.331		6243365	6133488	0.982401	98.5545	6121676	1e-06	0.008913	0.020436	96.5136		15		13	9	5
SRR3468052	Sample132	Coccidioides posadasii	Sonora_2	Sonora, Mexico	Engelthaler et al. 2016	clinical	29.2972	-110.331		4548419	4512489	0.992101	98.5978	4505894	1e-06	0.009799	0.008723	96.2359		18		14	9	4
SRR3468053	Sample133	Coccidioides posadasii	Coahuila_2	Coahuila, Mexico	Engelthaler et al. 2016	clinical	27.0587	-101.707		15121410	14984830	0.990968	98.9012	14971252	6e-06	0.009041	0.020628	97.2987		15		13	9	5
SRR3468054	Sample134	Coccidioides posadasii	Phoenix_1	Phoenix, AZ	Engelthaler et al. 2016	clinical	33.4484	-112.074		5325099	5291015	0.993599	98.7581	5284883	8e-06	0.009496	0.008284	96.8062		5		5	4	2
SRR3468055	Sample135	Coccidioides posadasii	Phoenix_2	Phoenix, AZ	Engelthaler et al. 2016	clinical	33.4484	-112.074		11465952	11401539	0.994382	98.859	11393816	8e-06	0.007472	0.010883	96.8076		6		5	4	2
SRR3468056	Sample136	Coccidioides posadasii	Phoenix_3	Phoenix, AZ	Engelthaler et al. 2016	clinical	33.4484	-112.074		10084522	9972344	0.988876	98.7844	9962061	1.5e-05	0.008111	0.008075	96.6839		6		5	4	2
SRR3468057	Sample137	Coccidioides posadasii	Phoenix_4	Phoenix, AZ	Engelthaler et al. 2016	clinical	33.4484	-112.074		6396279	6352524	0.993159	98.7701	6345751	1e-05	0.007548	0.007995	96.6487		5		5	4	2
SRR3468058	Sample138	Coccidioides posadasii	Phoenix_5	Phoenix, AZ	Engelthaler et al. 2016	clinical	33.4484	-112.074		8972708	8885358	0.990265	98.7839	8876562	1.3e-05	0.008976	0.007798	96.9313		5		5	4	2
SRR3468059	Sample139	Coccidioides posadasii	Phoenix_6	Phoenix, AZ	Engelthaler et al. 2016	clinical	33.4484	-112.074		5125861	5094537	0.993889	98.7754	5089429	1.3e-05	0.008912	0.010897	96.9257		5		5	4	2
SRR3468061	Sample140	Coccidioides posadasii	Phoenix_7	Phoenix, AZ	Engelthaler et al. 2016	clinical	33.4484	-112.074		6757492	6685556	0.989355	98.7738	6677617	7e-06	0.007764	0.012339	96.4097		4		4	3	2
SRR3468062	Sample141	Coccidioides posadasii	Phoenix_8	Phoenix, AZ	Engelthaler et al. 2016	clinical	33.4484	-112.074		5450661	5405775	0.991765	98.7025	5399117	1e-05	0.007678	0.009183	95.9876		5		5	4	2
SRR3468063	Sample142	Coccidioides posadasii	Phoenix_9	Phoenix, AZ	Engelthaler et al. 2016	clinical	33.4484	-112.074		6814497	6691219	0.981909	98.7096	6680023	7e-06	0.008594	0.008265	96.6745		5		5	4	2
SRR3468064	Sample143	Coccidioides posadasii	Nuevo_Leon_1	Nuevo Leon, Mexico	Engelthaler et al. 2016	clinical	25.5922	-99.9962		3437055	3421773	0.995554	249.365	3397459	1.7e-05	0.014978	0.172964	95.9302		15		13	9	5
SRR3468065	Sample144	Coccidioides posadasii	Nuevo_Leon_2	Nuevo Leon, Mexico	Engelthaler et al. 2016	clinical	25.5922	-99.9962		5113418	5064967	0.990525	248.941	5026893	7e-06	0.016141	0.034074	96.1277		15		13	9	5
SRR3468066	Sample145	Coccidioides posadasii	Michoacan_1	Michocan, Mexico	Engelthaler et al. 2016	clinical	19.5665	-101.707		4578528	4510507	0.985143	249.495	4459306	1e-05	0.017597	0.112666	96.942		15		13	9	5
SRR3468067	Sample146	Coccidioides posadasii	B0858_Guatemala	Guatemala	Engelthaler et al. 2016	clinical	15.7835	-90.2308		2802776	2734198	0.975532	289.398	2718816	8.9e-05	0.020507	0.001671	97.2935		19		15	10	5
SRR3468068	Sample147	Coccidioides posadasii	B10757_Nevada	Nevada	Engelthaler et al. 2016	clinical	38.8026	-116.419		2317989	2304839	0.994327	287.064	2292688	1.6e-05	0.018394	0.001048	96.1281		7		7	5	2
SRR3468069	Sample148	Coccidioides posadasii	B10813_Texas	Texas	Engelthaler et al. 2016	clinical	31.9686	-99.9018		4071568	4050076	0.994721	287.851	4028405	2.3e-05	0.016544	0.001331	96.2299		15		13	9	5
SRR3468070	Sample149	Coccidioides posadasii	B1249_Guatemala	Guatemala	Engelthaler et al. 2016	clinical	15.7835	-90.2308		2832689	2772692	0.97882	286.629	2755187	4.2e-05	0.020762	0.002036	96.9021		19		15	10	5
SRR3468071	Sample150	Coccidioides immitis	SJV_7	San Joaquin Valley, CA	Engelthaler et al. 2016	clinical	37.9833	-121.868		13404182	12895772	0.962071	98.6439	12838071	4e-06	0.029247	0.020335	93.2485		13		9	6	1
SRR3468072	Sample151	Coccidioides posadasii	B5773_Brazil	Brazil	Engelthaler et al. 2016	clinical	-5.73333	-39.15		2318697	2312332	0.997255	285.192	2301604	8.7e-05	0.017801	0.001278	94.9079		15		13	9	5
SRR3468073	Sample152	Coccidioides posadasii	Tucson_24	Tucson, AZ	Engelthaler et al. 2016	clinical	32.254	-110.974		22223812	22007534	0.990268	98.6169	21990183	1e-06	0.008047	0.030411	95.6834		20		11	7	4
SRR3468074	Sample153	Coccidioides posadasii	GT017_Paraguay	Paraguay	Engelthaler et al. 2016	clinical	-23.4425	-58.4438		1812748	1803024	0.994636	285.434	1794470	1.5e-05	0.019256	0.001011	95.8208		15		13	9	5
SRR3468075	Sample154	Coccidioides posadasii	GT002_Texas	Texas	Engelthaler et al. 2016	clinical	31.9686	-99.9018		3402362	3390722	0.996579	282.652	3376921	1.4e-05	0.017322	0.001081	96.1329		15		13	9	5
SRR3468076	Sample155	Coccidioides posadasii	730332_Guatemala	Guatemala	Engelthaler et al. 2016	clinical	15.7835	-90.2308		1583601	1541589	0.973471	286.994	1527297	3e-06	0.023138	0.001307	96.0011		19		15	10	5
SRR3468077	Sample156	Coccidioides posadasii	730333_Guatelama	Guatemala	Engelthaler et al. 2016	clinical	15.7835	-90.2308		1461417	1423940	0.974356	289.372	1409400	3e-06	0.021424	0.001135	94.8439		19		NA	NA	NA
SRR3468078	Sample157	Coccidioides posadasii	730334_Guatemala	Guatemala	Engelthaler et al. 2016	clinical	15.7835	-90.2308		2042619	2032569	0.99508	290.134	2017573	1e-06	0.01839	0.001749	91.9178		15		13	9	5
SRR3468079	Sample158	Coccidioides immitis	SJV_8	San Joaquin Valley, CA	Engelthaler et al. 2016	clinical	37.9833	-121.868		4443641	4276151	0.962308	98.607	4243621	2e-06	0.030848	0.012012	96.102		1		9	6	1
SRR3468081	Sample159	Coccidioides immitis	SJV_10	San Joaquin Valley, CA	Engelthaler et al. 2016	clinical	37.9833	-121.868		3744925	3656248	0.976321	248.759	3617622	1.9e-05	0.043176	0.08215	97.3099		2		9	6	1
SRR6830879	Sample160	Coccidioides posadasii	GT162	Texas	Teixeira et al. 2019b	clinical	31.9686	-99.9018		5562685	5520088	0.992342	91.523	5515206	4e-06	0.010492	0.019089	98.0509		18		12	8	3
SRR6830880	Sample161	Coccidioides posadasii	GT120	Florida	Teixeira et al. 2019b	clinical	27.6648	-81.5158		11467277	11226365	0.978991	125.941	11215321	4e-06	0.02189	0.095124	97.1841		11		11	7	4
SRR6830881	Sample162	Coccidioides posadasii	4545-MICE	Venezuela	Teixeira et al. 2019b	clinical	11.0742	-69.8636		26161663	25560552	0.977023	121.442	25549725	6e-06	0.046492	0.013199	95.4165		20		NA	NA	NA
SRR6830882	Sample163	Coccidioides posadasii	4545	Venezuela	Teixeira et al. 2019b	clinical	11.0742	-69.8636		7480204	7267259	0.971532	125.967	7242212	2.5e-05	0.019333	0.013192	97.3576		20		NA	NA	NA
SRR6830883	Sample164	Coccidioides posadasii	34698	Venezuela	Teixeira et al. 2019b	clinical	11.0742	-69.8636		7586459	2740628	0.361253	125.966	2728852	5.9e-05	0.006956	0.013036	97.268		20		15	7	5
SRR6830884	Sample165	Coccidioides posadasii	4542	Venezuela	Teixeira et al. 2019b	clinical	11.0742	-69.8636		5809500	5588018	0.961876	123.642	5577778	3.9e-05	0.059499	0.009165	92.4878		20		NA	NA	NA
SRR6830885	Sample166	Coccidioides posadasii	2566	Lara, Venezuela	Teixeira et al. 2019b	clinical	10.1538	-69.8597		2579051	2520704	0.977377	122.742	2516873	2.2e-05	0.03654	0.013875	92.1081		20		NA	NA	NA
SRR6830886	Sample167	Coccidioides posadasii	3796	Venezuela	Teixeira et al. 2019b	clinical	11.0742	-69.8636		9352308	9122917	0.975472	125.365	9106737	4e-06	0.043884	0.011873	89.5882		20		NA	NA	NA
SRR6830887	Sample168	Coccidioides posadasii	3490	Coahuila, Mexico	Teixeira et al. 2019b	clinical	27.0587	-101.707		21605986	21362739	0.988742	125.86	21349304	1.5e-05	0.017444	0.021838	97.268		20		NA	NA	NA
SRR6830888	Sample169	Coccidioides posadasii	JTORRES	Falcon, Venezuela	Teixeira et al. 2019b	clinical	11.1811	-69.8597		12488195	12154733	0.973298	121.189	12147612	4e-06	0.020916	0.00762	97.2699		20		NA	NA	NA
SRR7206598	Sample170	Coccidioides immitis	B12496	Washington	Monroy-Nieto et al. 2023	clinical	47.2755	-120.851		6974993	6689951	0.959134	248.984	6675624	6e-06	0.058064	0.024276	92.4878		12		9	6	1
SRR7206599	Sample171	Coccidioides immitis	B13956	Washington	Monroy-Nieto et al. 2023	clinical	47.2755	-120.851		7737177	7248198	0.936801	248.757	7203464	3e-05	0.036095	0.012242	92.1081		3		NA	NA	NA
SRR7206600	Sample172	Coccidioides immitis	B12398	Washington	Monroy-Nieto et al. 2023	clinical	47.2755	-120.851		2091669	2045891	0.978114	228.369	2039711	0	0.030009	0.00519	89.5882		3		NA	NA	NA
SRR7206601	Sample173	Coccidioides immitis	B12495	Washington	Monroy-Nieto et al. 2023	clinical	47.2755	-120.851		5852109	5648474	0.965203	248.154	5605323	1e-05	0.045426	0.02197	91.8342		12		9	6	1
SRR7206602	Sample174	Coccidioides immitis	B11863	Washington	Monroy-Nieto et al. 2023	clinical	47.2755	-120.851		3131133	1628194	0.520002	282.578	1624130	2.4e-05	0.038128	0.003346	90.1235		2		9	6	1
SRR7206603	Sample175	Coccidioides immitis	B11873	Washington	Monroy-Nieto et al. 2023	clinical	47.2755	-120.851		2219106	2141459	0.96501	229.846	2134924	1e-06	0.035971	0.005347	89.7751		2		9	6	1
SRR7206604	Sample176	Coccidioides immitis	B11518	Washington	Monroy-Nieto et al. 2023	clinical	47.2755	-120.851		9657881	2013001	0.208431	283.217	2004115	5.8e-05	0.055054	0.005757	90.4069		3		NA	NA	NA
SRR7206605	Sample177	Coccidioides immitis	B11587	Washington	Monroy-Nieto et al. 2023	clinical	47.2755	-120.851		3435106	3322196	0.967131	290.744	3316369	6e-06	0.052618	0.005564	91.5983		12		9	6	1
SRR7206606	Sample178	Coccidioides immitis	B11080	Washington	Monroy-Nieto et al. 2023	clinical	47.2755	-120.851		2233610	2192752	0.981708	284.429	2182862	6e-06	0.038544	0.001041	90.2122		10		9	6	1
SRR7586647	Sample179	Coccidioides posadasii	Beeville	Beeville, Texas	Teixeira et al. 2019b	clinical	28.24	-97.45		1072471	1061030	0.989332	290.756	1055129	1e-06	0.018526	0.000909	92.8665		15		13	9	5
SRR8530933	Sample180	Coccidioides immitis	B11035	Washington	Monroy-Nieto et al. 2023	clinical	47.2755	-120.851		6309318	6123007	0.970471	247.505	6047378	2e-05	0.041384	0.012309	92.6397		12		9	6	1
SRR8530934	Sample181	Coccidioides immitis	B11198	Washington	Monroy-Nieto et al. 2023	clinical	47.2755	-120.851		9165249	8919280	0.973163	237.851	8870713	5.1e-05	0.036879	0.008063	93.2521		13		9	6	1
SRR8530935	Sample182	Coccidioides immitis	B11517	Washington	Monroy-Nieto et al. 2023	clinical	47.2755	-120.851		11660668	11319713	0.97076	248.777	11223012	2.8e-05	0.0391	0.019181	93.3417		13		9	6	1
SRR8530936	Sample183	Coccidioides immitis	B11019	Washington	Monroy-Nieto et al. 2023	clinical	47.2755	-120.851		11611221	11182963	0.963117	245.925	11072066	2.6e-05	0.039085	0.027467	93.4816		9		NA	NA	NA
SRR8530937	Sample184	Coccidioides immitis	B11034	Washington	Monroy-Nieto et al. 2023	clinical	47.2755	-120.851		12799558	12405647	0.969225	247.846	12288623	2.9e-05	0.040656	0.014594	93.2406		9		NA	NA	NA
SRR9644374	Sample185	Coccidioides posadasii str. Silveira	CP_Silv	Unknown	Teixeira et al 2021; Teixiera et al 2022; Neafsey et al. 2010; Friedman et al. 1955	clinical	37.9833	-121.868		5939314	5937369	0.999673	286.469	5927519	1.4e-05	0.004632	0.004624	99.7636		18		14	3	2
a latitude and longitude are estimated for samples and used only for mapping purposes
b post-trimming metrics

## Sheet: Supp_Tab2
Extraction_ID	San_Joaquin_Valley_6	San_Joaquin_Valley_9	San_Joaquin_Valley_11	San_Diego_1	Washington_1	WA_202	WA_205	WA_211	WA_212	HS-I-000235	HS-I-000234	HS-I-000233	HS-I-000778	HS-I-000718	HS-I-000588	HS-I-000449	B11869	B11866	B11519	B17635	B17567	B11300	B17554	B16712	B16692	B16536	B16531	B16364	B16339	B16338	B16294	B16293	B11057	B15369	B15368	B15317	B15257	B15146	B15145	B15142	B14298	B14292	B14291	A502-2	B14288	B14286	B14135	B14134	B14133
San_Joaquin_Valley_6	1
San_Joaquin_Valley_9	0.978114	1
San_Joaquin_Valley_11	0.981532	0.977369	1
San_Diego_1	0.977475	0.975564	0.974338	1
Washington_1	0.974391	0.97065	0.973588	0.972785	1
WA_202	0.974133	0.970539	0.973459	0.972644	0.999783	1
WA_205	0.974198	0.970551	0.973517	0.972732	0.999742	0.999877	1
WA_211	0.974239	0.970604	0.973517	0.972667	0.999795	0.999836	0.999853	1
WA_212	0.974174	0.970551	0.973512	0.972714	0.999742	0.999836	0.999818	0.999865	1
HS-I-000235	0.482496	0.48038	0.477296	0.476487	0.470425	0.470466	0.470407	0.47056	0.470266	1
HS-I-000234	0.484502	0.482068	0.478838	0.478486	0.472119	0.472072	0.471973	0.472189	0.471949	0.951491	1
HS-I-000233	0.483311	0.481124	0.478181	0.476856	0.470888	0.470876	0.470818	0.471064	0.470823	0.948958	0.94928	1
HS-I-000778	0.483886	0.481289	0.478562	0.478152	0.471685	0.471738	0.471638	0.471773	0.471703	0.948934	0.947697	0.948155	1
HS-I-000718	0.486729	0.484877	0.481728	0.481377	0.47515	0.475051	0.475092	0.475209	0.475039	0.94928	0.947346	0.947187	0.953156	1
HS-I-000588	0.482778	0.480632	0.477243	0.476587	0.470419	0.470366	0.470278	0.470483	0.470325	0.949685	0.948372	0.947463	0.948266	0.952007	1
HS-I-000449	0.483182	0.481183	0.478117	0.477097	0.471158	0.471087	0.471023	0.471193	0.471058	0.94768	0.948823	0.947328	0.949468	0.950353	0.949351	1
B11869	0.483434	0.481306	0.478252	0.477108	0.471292	0.471205	0.47124	0.471339	0.471169	0.950254	0.949163	0.949497	0.952053	0.952827	0.950412	0.949462	1
B11866	0.481511	0.479061	0.476188	0.475443	0.469287	0.469246	0.469199	0.469352	0.469182	0.945118	0.945587	0.943558	0.946736	0.94731	0.944062	0.948952	0.947351	1
B11519	0.482514	0.480468	0.477384	0.476522	0.470665	0.4707	0.470718	0.470812	0.470589	0.952704	0.95227	0.948659	0.95047	0.952042	0.952018	0.950629	0.95074	0.94466	1
B17635	0.974719	0.973271	0.973095	0.976554	0.974907	0.974889	0.974866	0.974889	0.97486	0.472283	0.473831	0.472576	0.473438	0.47688	0.472178	0.472899	0.47304	0.4709	0.472406	1
B17567	0.978003	0.976214	0.975347	0.981919	0.973611	0.973383	0.973564	0.973435	0.973471	0.474998	0.476821	0.475168	0.476393	0.479542	0.474927	0.475379	0.475778	0.474036	0.474927	0.977164	1
B11300	0.483751	0.481494	0.47848	0.477871	0.47199	0.471896	0.471855	0.472061	0.471826	0.948073	0.948465	0.948407	0.951303	0.949427	0.951819	0.949351	0.949216	0.944109	0.955061	0.473268	0.476276	1
B17554	0.974684	0.971061	0.973852	0.973148	0.999038	0.998992	0.999009	0.999015	0.99898	0.472248	0.473825	0.472588	0.473344	0.47637	0.472236	0.472782	0.472934	0.470894	0.472412	0.975106	0.974051	0.473632	1
B16712	0.482385	0.480386	0.476974	0.476845	0.470835	0.47073	0.470771	0.470906	0.470636	0.950183	0.948313	0.946542	0.949321	0.949943	0.948043	0.949333	0.949087	0.944373	0.948149	0.472395	0.475291	0.948999	0.472418	1
B16692	0.974549	0.970809	0.973734	0.972861	0.999126	0.999091	0.999085	0.999126	0.999091	0.470724	0.472266	0.471169	0.471973	0.475344	0.470571	0.471339	0.47148	0.46951	0.470988	0.975036	0.97374	0.472166	0.999894	0.471087	1
B16536	0.975739	0.974842	0.972878	0.976449	0.972697	0.972574	0.972568	0.972644	0.972673	0.478574	0.480175	0.47875	0.479952	0.482555	0.478416	0.478844	0.479383	0.477906	0.478691	0.975476	0.976361	0.479741	0.972738	0.478205	0.972814	1
B16531	0.483323	0.480896	0.478193	0.477495	0.471615	0.471533	0.471603	0.471767	0.471527	0.949538	0.945909	0.946314	0.948418	0.951485	0.953361	0.94955	0.950975	0.945892	0.949708	0.473016	0.476317	0.948964	0.473192	0.947844	0.471797	0.479448	1
B16364	0.973705	0.973899	0.971676	0.977082	0.970264	0.97031	0.970275	0.97024	0.970287	0.475373	0.477366	0.475766	0.476721	0.480016	0.47559	0.476059	0.47654	0.474922	0.475496	0.975235	0.978753	0.47685	0.970609	0.475584	0.970398	0.975728	0.476739	1
B16339	0.973084	0.97214	0.971624	0.974889	0.971137	0.971207	0.971172	0.971161	0.971166	0.474488	0.47644	0.475062	0.475977	0.47936	0.474869	0.47552	0.475742	0.473984	0.474875	0.972415	0.976091	0.476323	0.97153	0.474945	0.971266	0.974045	0.475649	0.98359	1
B16338	0.973037	0.972104	0.971635	0.974842	0.971026	0.971014	0.971002	0.971014	0.971002	0.474693	0.476622	0.475309	0.476153	0.479506	0.475004	0.475842	0.475936	0.474148	0.475015	0.972357	0.976068	0.476493	0.971342	0.475033	0.971184	0.974033	0.475889	0.983607	0.999889	1
B16294	0.483001	0.480573	0.477495	0.476856	0.471064	0.470964	0.470906	0.471064	0.470859	0.949949	0.952722	0.94731	0.947633	0.946742	0.948002	0.945944	0.947404	0.942421	0.950043	0.472535	0.475332	0.947135	0.4727	0.951309	0.47124	0.478985	0.946976	0.476123	0.47552	0.475789	1
B16293	0.482836	0.48048	0.477683	0.476944	0.470864	0.470753	0.470765	0.470888	0.470636	0.94962	0.947903	0.945141	0.947093	0.947334	0.947592	0.947088	0.947381	0.943165	0.945821	0.472266	0.47535	0.946589	0.472576	0.946871	0.47107	0.478732	0.947815	0.475877	0.475267	0.47542	0.942796	1
B11057	0.975687	0.973711	0.973975	0.978202	0.973723	0.973682	0.973611	0.973646	0.973641	0.473016	0.47525	0.473602	0.474529	0.477759	0.473133	0.474001	0.474165	0.47253	0.47328	0.980201	0.978518	0.474564	0.973781	0.473356	0.973805	0.978337	0.474241	0.978225	0.974373	0.974274	0.473849	0.473819	1
B15369	0.482033	0.479477	0.476774	0.476434	0.470032	0.47005	0.469979	0.47019	0.469926	0.947457	0.947334	0.947727	0.95186	0.952153	0.949433	0.949151	0.953021	0.946525	0.948923	0.471591	0.474505	0.949568	0.471832	0.948694	0.470313	0.478316	0.949738	0.475144	0.474212	0.47447	0.945575	0.946044	0.472829	1
B15368	0.976959	0.973652	0.975124	0.977428	0.97282	0.972855	0.972837	0.972861	0.972808	0.472823	0.474845	0.473667	0.474183	0.477853	0.473632	0.4743	0.474042	0.472131	0.47362	0.977721	0.977932	0.474582	0.972937	0.473356	0.972849	0.973471	0.474148	0.978999	0.97649	0.976408	0.473896	0.473708	0.978325	0.472483	1
B15317	0.9751	0.971583	0.974432	0.973576	0.999267	0.999285	0.999314	0.999337	0.999302	0.475373	0.477085	0.476112	0.476774	0.479905	0.475555	0.476012	0.476112	0.4742	0.475672	0.975464	0.97418	0.476915	0.999068	0.475772	0.999326	0.973101	0.47644	0.970815	0.971782	0.971688	0.475936	0.475731	0.974244	0.47508	0.973359	1
B15257	0.976924	0.975745	0.973981	0.977926	0.973095	0.973089	0.973013	0.973048	0.973048	0.473737	0.475824	0.47447	0.47525	0.478557	0.47403	0.474769	0.474869	0.473098	0.473966	0.97924	0.978413	0.47532	0.973342	0.474124	0.973183	0.976015	0.475039	0.980705	0.977123	0.977029	0.474669	0.474324	0.981045	0.473403	0.98308	0.973775	1
B15146	0.977686	0.977223	0.976965	0.980805	0.972855	0.972779	0.972761	0.972761	0.972755	0.474019	0.475561	0.474458	0.47535	0.478533	0.473837	0.474623	0.474845	0.472764	0.473907	0.977106	0.983138	0.475449	0.973054	0.474236	0.972996	0.975036	0.474922	0.976695	0.974989	0.974983	0.474423	0.474453	0.977733	0.473579	0.979544	0.973301	0.978214	1
B15145	0.97469	0.973301	0.973177	0.976513	0.975118	0.975089	0.975083	0.975089	0.975141	0.472043	0.473556	0.472406	0.473286	0.476663	0.471996	0.472623	0.472817	0.470636	0.472242	0.999883	0.977111	0.47311	0.975241	0.472301	0.975153	0.975429	0.472829	0.975382	0.972503	0.972439	0.472348	0.472055	0.980359	0.471504	0.977879	0.97561	0.979333	0.977164	1
B15142	0.97581	0.974285	0.974426	0.980535	0.9718	0.971835	0.971858	0.971858	0.971829	0.473679	0.475215	0.474107	0.474869	0.478234	0.47369	0.474329	0.474499	0.472488	0.473743	0.978137	0.979462	0.474611	0.971999	0.473942	0.971952	0.977815	0.474535	0.976384	0.973324	0.973265	0.473966	0.47379	0.981327	0.473087	0.978249	0.972403	0.977715	0.979914	0.978219	1
B14298	0.978964	0.979263	0.977311	0.977909	0.972368	0.972368	0.972345	0.972374	0.97238	0.4762	0.47807	0.477108	0.477413	0.481001	0.476768	0.477355	0.477466	0.475414	0.476798	0.975675	0.978636	0.477706	0.972515	0.476528	0.972362	0.975622	0.477196	0.974637	0.97262	0.972521	0.476798	0.476792	0.977563	0.475613	0.976642	0.972837	0.977088	0.979656	0.975792	0.977868	1
B14292	0.479647	0.477577	0.47457	0.473526	0.467335	0.46737	0.467329	0.467487	0.467218	0.946226	0.944649	0.944866	0.946959	0.946572	0.947557	0.947668	0.948331	0.941547	0.949808	0.46927	0.471709	0.947715	0.469199	0.949439	0.467652	0.47552	0.946753	0.472371	0.471679	0.471943	0.943722	0.943558	0.470296	0.947088	0.47029	0.472483	0.471122	0.470982	0.469082	0.470618	0.473679	1
B14291	0.480362	0.478234	0.475215	0.474148	0.467945	0.467892	0.467828	0.467974	0.467775	0.946349	0.944754	0.945036	0.947211	0.946724	0.947598	0.947656	0.948395	0.941653	0.94996	0.469751	0.472178	0.94775	0.469674	0.949497	0.468226	0.476053	0.9468	0.472899	0.472236	0.472442	0.943799	0.943617	0.4708	0.947	0.470788	0.472875	0.471609	0.47158	0.469557	0.471128	0.474195	0.999871	1
A502-2	0.974409	0.970803	0.973752	0.972849	0.999754	0.999818	0.999777	0.999789	0.999836	0.470519	0.472213	0.470958	0.471832	0.475215	0.470472	0.471263	0.471234	0.469293	0.470706	0.974907	0.973594	0.472037	0.999027	0.470876	0.999144	0.972744	0.471662	0.970322	0.971254	0.971078	0.471117	0.470794	0.973758	0.470149	0.97279	0.999302	0.973142	0.972878	0.975106	0.971917	0.972415	0.467476	0.46805	1
B14288	0.975816	0.97299	0.973459	0.975569	0.974127	0.974156	0.974162	0.974127	0.974115	0.473626	0.475496	0.474036	0.475174	0.477894	0.473561	0.474265	0.474822	0.47311	0.47379	0.975229	0.97622	0.474998	0.974362	0.473427	0.974215	0.983109	0.474822	0.974725	0.972421	0.972362	0.474013	0.474095	0.976877	0.473391	0.974227	0.974643	0.974925	0.975118	0.975464	0.977205	0.975388	0.470694	0.471175	0.974198	1
B14286	0.975552	0.973394	0.973934	0.975382	0.973201	0.973254	0.973195	0.973218	0.973224	0.473872	0.475748	0.474599	0.475502	0.478369	0.473931	0.474804	0.47491	0.473169	0.474136	0.976273	0.97598	0.475097	0.973342	0.473802	0.973312	0.979591	0.47515	0.975323	0.973523	0.973359	0.474359	0.474576	0.980066	0.473573	0.976859	0.973816	0.977416	0.97537	0.976332	0.977715	0.976361	0.471298	0.471838	0.973283	0.977621	1
B14135	0.976572	0.975833	0.97479	0.981456	0.972093	0.972093	0.972093	0.972081	0.972058	0.472664	0.474939	0.473573	0.474271	0.477478	0.47311	0.474001	0.473984	0.472383	0.473081	0.977123	0.981192	0.474617	0.972274	0.473514	0.972204	0.9752	0.474118	0.978401	0.975376	0.9753	0.473655	0.473462	0.978688	0.472846	0.981116	0.972697	0.980483	0.98196	0.977211	0.979398	0.978137	0.470349	0.470958	0.97211	0.975294	0.975528	1
B14134	0.48395	0.48181	0.478492	0.478345	0.47233	0.472283	0.472207	0.472412	0.472189	0.951221	0.957037	0.947563	0.946419	0.945757	0.946173	0.948119	0.945997	0.943892	0.95094	0.473937	0.476663	0.948207	0.474089	0.948788	0.472588	0.479788	0.944549	0.477138	0.476493	0.47671	0.950336	0.944995	0.474963	0.945505	0.474722	0.477226	0.475561	0.475537	0.473778	0.475226	0.477929	0.945358	0.945417	0.472436	0.474963	0.475443	0.474769	1
B14133	0.973992	0.974086	0.97197	0.976648	0.971747	0.971718	0.9717	0.9717	0.9717	0.472477	0.474118	0.472963	0.473444	0.477548	0.472834	0.473491	0.473356	0.471105	0.473087	0.976121	0.977053	0.47362	0.971735	0.472875	0.971729	0.976877	0.473602	0.975335	0.973412	0.973295	0.472846	0.472723	0.978823	0.471914	0.976736	0.972187	0.976472	0.977293	0.976355	0.978184	0.976033	0.469469	0.470014	0.971682	0.976507	0.976285	0.976848	0.474288	1
B14132	0.974092	0.974162	0.972017	0.976654	0.971747	0.971723	0.971688	0.971723	0.971682	0.4726	0.474206	0.473069	0.47362	0.477619	0.472928	0.473649	0.473509	0.471228	0.473169	0.976191	0.977141	0.473649	0.971747	0.473016	0.971759	0.976894	0.473679	0.97537	0.973424	0.973388	0.472999	0.472805	0.97887	0.472043	0.976771	0.972245	0.976572	0.977317	0.976431	0.978219	0.976109	0.469575	0.470079	0.971694	0.976566	0.976285	0.976953	0.474406	0.999947
B14131	0.974713	0.973312	0.97323	0.976502	0.975165	0.975089	0.975095	0.975141	0.975165	0.472002	0.473473	0.472313	0.473192	0.476616	0.471902	0.4726	0.472776	0.470571	0.47216	0.999918	0.977147	0.473116	0.975206	0.472231	0.975247	0.975481	0.472799	0.975435	0.972568	0.97255	0.472207	0.472019	0.980447	0.47141	0.977973	0.975599	0.979398	0.977211	0.999953	0.97829	0.97578	0.469012	0.469475	0.975147	0.975376	0.976425	0.977281	0.473696	0.976332
B14130	0.482848	0.480204	0.477542	0.47712	0.470952	0.470906	0.470847	0.471011	0.470847	0.949263	0.94928	0.947416	0.951924	0.949908	0.95159	0.948993	0.953074	0.946566	0.948911	0.472659	0.475596	0.951168	0.472682	0.95288	0.471228	0.478973	0.94948	0.475965	0.475267	0.475473	0.948624	0.946337	0.473649	0.951625	0.473356	0.475924	0.474494	0.474517	0.472412	0.473843	0.476604	0.947439	0.947445	0.471017	0.474294	0.474453	0.473878	0.94819	0.472629
B14104	0.482643	0.48065	0.477595	0.47661	0.47053	0.470395	0.470378	0.470577	0.470343	0.948747	0.951661	0.948225	0.947738	0.949298	0.947991	0.948002	0.94928	0.945235	0.949274	0.472254	0.474957	0.94731	0.472225	0.951713	0.470747	0.478908	0.946214	0.475959	0.475185	0.475367	0.951813	0.946349	0.473485	0.947158	0.473585	0.475449	0.47423	0.473954	0.472084	0.473778	0.476721	0.945868	0.945968	0.470548	0.473907	0.47423	0.473145	0.950805	0.472922
B13981	0.482115	0.479893	0.476985	0.47637	0.470272	0.47019	0.470173	0.47036	0.470079	0.942503	0.945768	0.946161	0.948061	0.94632	0.947211	0.944144	0.946507	0.94306	0.944133	0.471937	0.474892	0.945622	0.471873	0.947609	0.470548	0.478105	0.94476	0.475391	0.474441	0.47454	0.948389	0.941448	0.473045	0.946062	0.472846	0.475139	0.473638	0.473784	0.471849	0.473262	0.476094	0.94938	0.949439	0.470343	0.473667	0.474159	0.473157	0.944502	0.472313
A502-1	0.974502	0.970785	0.973758	0.972802	0.999724	0.999801	0.999724	0.999771	0.999818	0.471386	0.473022	0.471832	0.472688	0.475959	0.471322	0.472031	0.472231	0.470155	0.471633	0.975059	0.9736	0.472916	0.999003	0.47172	0.999097	0.972738	0.472453	0.97031	0.971284	0.971137	0.471949	0.471644	0.97374	0.470935	0.972837	0.999308	0.973172	0.972785	0.9752	0.971882	0.972398	0.468379	0.468812	0.999789	0.974215	0.973195	0.972104	0.473339	0.971729
B13535	0.482924	0.48045	0.477349	0.47678	0.470401	0.470425	0.470401	0.470554	0.470278	0.94765	0.949691	0.946431	0.948266	0.948864	0.949304	0.950558	0.950822	0.945323	0.948841	0.472219	0.474892	0.946724	0.472207	0.947961	0.470753	0.478445	0.949046	0.475584	0.474886	0.475051	0.948424	0.94802	0.473561	0.946918	0.473315	0.475508	0.474318	0.474206	0.472072	0.473556	0.476563	0.947269	0.947439	0.47046	0.473638	0.474171	0.473708	0.947862	0.472395
B13534	0.483182	0.480814	0.477806	0.477167	0.471222	0.471128	0.471093	0.471246	0.471058	0.946261	0.951508	0.948348	0.948184	0.945909	0.946144	0.946396	0.946431	0.943845	0.95023	0.472664	0.475783	0.949099	0.472817	0.949058	0.471462	0.479272	0.94588	0.476622	0.475737	0.475866	0.951233	0.943828	0.474183	0.945727	0.473984	0.475994	0.474898	0.474716	0.472559	0.474236	0.477114	0.945798	0.945833	0.471322	0.474499	0.474763	0.474025	0.953947	0.473057
B12527	0.482362	0.479864	0.476856	0.476593	0.470648	0.470542	0.47046	0.470624	0.470436	0.946542	0.949128	0.944971	0.945118	0.945112	0.945135	0.946067	0.945956	0.943875	0.947093	0.472096	0.47532	0.946349	0.472377	0.947633	0.470894	0.478404	0.947322	0.475748	0.474746	0.474863	0.948606	0.94306	0.473298	0.945006	0.473303	0.475402	0.473948	0.474019	0.471973	0.473526	0.47617	0.943593	0.943605	0.470683	0.473585	0.474066	0.473075	0.950611	0.472811
B12526	0.976402	0.973969	0.97462	0.979685	0.974637	0.974672	0.974678	0.974643	0.974614	0.472928	0.474798	0.473462	0.474195	0.477536	0.473016	0.473802	0.473919	0.47199	0.473151	0.978987	0.978647	0.474406	0.97476	0.473116	0.974813	0.975276	0.473831	0.976384	0.973541	0.973523	0.473626	0.47362	0.9822	0.472436	0.978917	0.975182	0.979826	0.979433	0.979122	0.978665	0.976935	0.470108	0.470618	0.974737	0.975739	0.978008	0.979339	0.474675	0.975024
B12498	0.483182	0.480749	0.477859	0.477114	0.471222	0.471163	0.471152	0.47124	0.471111	0.94962	0.946279	0.949515	0.952265	0.954709	0.953085	0.952851	0.954879	0.947744	0.950787	0.472553	0.475385	0.950418	0.472776	0.950975	0.471375	0.479096	0.955677	0.476323	0.475625	0.475842	0.947498	0.949069	0.474013	0.954352	0.474113	0.476012	0.474628	0.474587	0.472418	0.473954	0.477132	0.949826	0.949837	0.471175	0.474306	0.474623	0.474136	0.945264	0.472916
B12475	0.481887	0.479876	0.47661	0.475948	0.46985	0.46978	0.469844	0.469921	0.469727	0.949585	0.944555	0.944842	0.9486	0.953302	0.950986	0.948829	0.954059	0.945112	0.950013	0.471603	0.474283	0.948817	0.471445	0.949134	0.470096	0.477818	0.950289	0.474968	0.474224	0.474417	0.948055	0.946279	0.472846	0.95135	0.472641	0.474752	0.473362	0.473333	0.471416	0.47311	0.47603	0.945141	0.945147	0.469915	0.473257	0.47338	0.472823	0.944895	0.471961
B12471	0.482496	0.480163	0.476991	0.477073	0.470595	0.470624	0.470595	0.470735	0.470554	0.949527	0.950558	0.946683	0.952476	0.952751	0.952429	0.950558	0.951016	0.945745	0.953003	0.472313	0.475191	0.951684	0.472283	0.948547	0.470906	0.478492	0.95553	0.47566	0.474793	0.475068	0.947375	0.949157	0.473462	0.951256	0.473139	0.47559	0.474095	0.474195	0.472219	0.473714	0.476487	0.948805	0.948764	0.470683	0.473866	0.474113	0.473268	0.946238	0.472582
B12402	0.484801	0.48225	0.479336	0.479131	0.472782	0.472764	0.472659	0.472811	0.472682	0.950465	0.953091	0.946437	0.949351	0.947903	0.948026	0.94846	0.949081	0.946408	0.949632	0.474376	0.477296	0.948454	0.474628	0.948366	0.473063	0.480878	0.946396	0.477894	0.477038	0.477319	0.948348	0.945317	0.47552	0.946929	0.475097	0.477677	0.476206	0.476129	0.474206	0.475549	0.47841	0.944813	0.944942	0.472922	0.47593	0.476165	0.47542	0.952446	0.474382
B12400	0.483681	0.481576	0.47868	0.477789	0.47182	0.471767	0.471761	0.471949	0.471738	0.950142	0.951491	0.948717	0.947944	0.947949	0.949421	0.948436	0.950928	0.9469	0.948811	0.473544	0.47617	0.94731	0.473432	0.949919	0.472043	0.480016	0.947176	0.477062	0.476399	0.476698	0.949785	0.947281	0.474517	0.947205	0.474687	0.47661	0.475402	0.475215	0.473397	0.474986	0.477888	0.944871	0.944924	0.471961	0.475244	0.475543	0.474558	0.94911	0.473995
B12399	0.482098	0.479407	0.47671	0.475848	0.46961	0.469598	0.469563	0.469733	0.469516	0.94979	0.947738	0.946789	0.951713	0.956902	0.950617	0.94887	0.951625	0.943517	0.953085	0.471099	0.474183	0.949896	0.471275	0.94904	0.469897	0.478058	0.953091	0.475074	0.474001	0.474271	0.94846	0.943775	0.472594	0.950359	0.47294	0.47474	0.473538	0.473045	0.470964	0.472453	0.475684	0.949603	0.949638	0.469674	0.473327	0.473538	0.472928	0.945469	0.471896
A432	0.974497	0.970873	0.973734	0.972896	0.999742	0.999771	0.999742	0.999713	0.99973	0.471017	0.472682	0.471533	0.472295	0.475608	0.470958	0.471715	0.47175	0.469827	0.471269	0.975024	0.973682	0.472471	0.999033	0.471404	0.999138	0.972732	0.472189	0.970393	0.971266	0.971102	0.471609	0.471316	0.973787	0.470601	0.97282	0.999332	0.973154	0.972873	0.975218	0.971905	0.972374	0.468015	0.468513	0.999842	0.974262	0.973342	0.972093	0.47287	0.971682
B12397	0.482924	0.480867	0.477636	0.47688	0.470917	0.4709	0.470923	0.471017	0.470788	0.950248	0.947475	0.948254	0.950711	0.954311	0.955378	0.951907	0.954557	0.945364	0.95244	0.472711	0.475385	0.951672	0.472752	0.949949	0.471251	0.478914	0.955208	0.476153	0.47549	0.475637	0.947357	0.947991	0.473661	0.951661	0.474218	0.475971	0.474582	0.474365	0.472576	0.474113	0.477302	0.949386	0.949433	0.470993	0.47406	0.474476	0.47352	0.945821	0.473468
B12226	0.48337	0.480779	0.478387	0.477249	0.471761	0.471709	0.47175	0.471808	0.471691	0.945856	0.946695	0.946695	0.946794	0.947	0.945581	0.948618	0.947615	0.958333	0.945663	0.473087	0.475719	0.946073	0.473409	0.945552	0.47199	0.479325	0.946877	0.475959	0.475373	0.475602	0.94374	0.943869	0.474154	0.947521	0.474195	0.476587	0.47481	0.475267	0.472999	0.474652	0.477191	0.945235	0.945282	0.471803	0.474628	0.475174	0.473942	0.944766	0.473444
B12220	0.975323	0.974543	0.974895	0.978982	0.973693	0.973652	0.97367	0.9736	0.973693	0.47321	0.475438	0.473866	0.474746	0.477929	0.473473	0.474224	0.474165	0.472647	0.473579	0.979632	0.978542	0.475021	0.973811	0.473532	0.973799	0.976179	0.474388	0.978149	0.97462	0.974573	0.473984	0.473931	0.983848	0.473081	0.979814	0.974174	0.979697	0.978483	0.979738	0.981239	0.977627	0.47056	0.47107	0.97374	0.977363	0.978688	0.980371	0.47515	0.977492
B12219	0.976443	0.97462	0.974626	0.979075	0.973095	0.973101	0.973043	0.973072	0.973101	0.473954	0.47617	0.474511	0.475355	0.478574	0.474447	0.474974	0.475221	0.473204	0.474382	0.977786	0.978624	0.47566	0.973259	0.474523	0.973177	0.975276	0.475162	0.979697	0.978096	0.978049	0.474951	0.474869	0.979685	0.473573	0.983009	0.973623	0.983777	0.979873	0.977926	0.978026	0.977334	0.471304	0.471779	0.97313	0.975282	0.977041	0.98074	0.475901	0.975898
B12218	0.481723	0.479266	0.476393	0.475672	0.469446	0.469323	0.469334	0.469516	0.469276	0.942989	0.942755	0.942573	0.941037	0.939243	0.938592	0.938973	0.940949	0.93888	0.94021	0.470923	0.474283	0.941694	0.471228	0.939654	0.469657	0.477794	0.942333	0.474881	0.473925	0.474095	0.940656	0.943705	0.472547	0.939648	0.472113	0.4744	0.473104	0.472981	0.470806	0.472535	0.475572	0.938065	0.938094	0.46951	0.473075	0.47335	0.47216	0.942391	0.471251
B12216	0.48456	0.482139	0.479201	0.478809	0.472635	0.472588	0.472483	0.472676	0.472465	0.941788	0.946032	0.944356	0.945141	0.944103	0.945411	0.944531	0.944209	0.942755	0.944238	0.474177	0.477255	0.947598	0.474306	0.945217	0.472793	0.480509	0.94279	0.478046	0.477173	0.477384	0.945452	0.943294	0.475637	0.944344	0.475279	0.477495	0.4762	0.476041	0.473942	0.475613	0.478551	0.943511	0.943541	0.472582	0.475854	0.476364	0.475508	0.944924	0.474376
B12202	0.482221	0.480163	0.477167	0.476534	0.470419	0.470448	0.47036	0.470489	0.470384	0.950992	0.949046	0.948389	0.948776	0.94955	0.949509	0.946683	0.948618	0.944356	0.95016	0.472307	0.474916	0.949163	0.472078	0.947604	0.470683	0.478474	0.950347	0.475461	0.474793	0.475033	0.946408	0.945598	0.472887	0.948401	0.47328	0.47535	0.473661	0.474001	0.472166	0.473608	0.476381	0.947656	0.947674	0.470489	0.473626	0.473913	0.473139	0.949486	0.472958
B11877	0.48055	0.478152	0.475338	0.474693	0.468549	0.468431	0.468408	0.468549	0.46839	0.954053	0.950898	0.946988	0.946959	0.947586	0.948647	0.946097	0.949632	0.943728	0.949304	0.470032	0.473339	0.945487	0.470249	0.947973	0.46873	0.476593	0.947944	0.473614	0.472641	0.472799	0.947287	0.947351	0.471328	0.947615	0.471398	0.473503	0.472008	0.472008	0.469944	0.471533	0.474148	0.945692	0.945774	0.468572	0.47182	0.472113	0.471304	0.948899	0.470818
B11872	0.481207	0.479284	0.475965	0.475613	0.469674	0.469721	0.469645	0.469797	0.469704	0.949626	0.946472	0.945915	0.950787	0.952388	0.951684	0.949556	0.954586	0.946865	0.952118	0.471562	0.474013	0.950711	0.47155	0.950119	0.470044	0.477361	0.953226	0.474423	0.473685	0.473878	0.946126	0.94571	0.472113	0.953513	0.472313	0.47464	0.472711	0.473116	0.471457	0.4727	0.475572	0.94948	0.949374	0.46978	0.472553	0.472875	0.472137	0.944989	0.472072
B11871	0.483311	0.480808	0.477994	0.477267	0.471099	0.470941	0.470929	0.471175	0.470935	0.948729	0.94649	0.946648	0.95278	0.955606	0.952382	0.949556	0.953003	0.948061	0.952042	0.472606	0.475608	0.951209	0.472688	0.947832	0.471304	0.479454	0.95475	0.476358	0.475537	0.475643	0.945575	0.946988	0.474107	0.954082	0.473825	0.476024	0.474875	0.47457	0.472336	0.473931	0.477032	0.948278	0.948342	0.471046	0.474769	0.47498	0.474294	0.943863	0.47284
A391	0.974467	0.97085	0.973734	0.972908	0.999777	0.999789	0.999783	0.999765	0.999812	0.470982	0.472571	0.471427	0.472189	0.475514	0.4709	0.471597	0.471656	0.469704	0.471111	0.974995	0.973594	0.472383	0.99908	0.471263	0.999138	0.972738	0.472072	0.970322	0.971207	0.971067	0.471457	0.471222	0.973734	0.470583	0.972861	0.999402	0.973172	0.972837	0.975124	0.971882	0.972392	0.46781	0.468355	0.999824	0.974156	0.973289	0.972087	0.472823	0.971665
New_Mexico_1	0.484038	0.481898	0.479072	0.478105	0.472219	0.47226	0.472166	0.472266	0.472113	0.950084	0.949867	0.946965	0.949702	0.949955	0.949615	0.951004	0.951672	0.945851	0.950359	0.473819	0.476598	0.95169	0.473884	0.948407	0.472477	0.480386	0.951649	0.477402	0.476622	0.476845	0.948465	0.948559	0.475121	0.949116	0.474986	0.477138	0.475737	0.475684	0.473714	0.475484	0.478299	0.94629	0.946443	0.472266	0.475613	0.475824	0.47491	0.948893	0.474376
B11299	0.480896	0.478897	0.476024	0.474951	0.469188	0.469106	0.469059	0.469205	0.469018	0.946507	0.946531	0.946888	0.949034	0.949052	0.948723	0.94897	0.95057	0.943629	0.947158	0.470982	0.473268	0.947727	0.470894	0.952323	0.469369	0.477337	0.946906	0.474277	0.473479	0.473737	0.949286	0.9435	0.471715	0.947123	0.471996	0.473995	0.472465	0.472313	0.470753	0.472043	0.475215	0.947885	0.947897	0.46917	0.472547	0.472829	0.471908	0.945481	0.471334
B11036	0.48082	0.478504	0.475391	0.475326	0.469182	0.469217	0.469176	0.46927	0.469141	0.947434	0.947029	0.944526	0.948671	0.947832	0.946982	0.947146	0.947897	0.942902	0.947346	0.470976	0.473749	0.946079	0.470976	0.951485	0.469434	0.47688	0.946712	0.474359	0.473239	0.473514	0.952505	0.944127	0.471855	0.948284	0.471761	0.474095	0.472512	0.472559	0.470812	0.472201	0.474968	0.947105	0.947105	0.469299	0.472231	0.472483	0.471849	0.947527	0.47138
B10918	0.482942	0.480544	0.477753	0.477038	0.470689	0.470648	0.470718	0.470806	0.470612	0.94911	0.947862	0.94748	0.949427	0.95237	0.952904	0.950799	0.950652	0.945897	0.951326	0.472289	0.475197	0.952992	0.472483	0.95006	0.471023	0.479266	0.953502	0.476077	0.475332	0.475584	0.947375	0.948067	0.47379	0.950728	0.473872	0.475619	0.474388	0.474253	0.472189	0.473585	0.476809	0.948102	0.948014	0.470753	0.474482	0.474734	0.47389	0.944959	0.472946
B10917	0.482268	0.479758	0.476499	0.476329	0.470061	0.470044	0.470014	0.470184	0.470014	0.944338	0.946425	0.946032	0.945722	0.948272	0.945077	0.949104	0.947785	0.955524	0.945481	0.471515	0.474857	0.944801	0.471767	0.943781	0.470266	0.477859	0.946712	0.475139	0.474224	0.474417	0.94272	0.944209	0.472864	0.946331	0.472512	0.47501	0.473485	0.473491	0.471292	0.473186	0.475801	0.942538	0.942737	0.470179	0.472952	0.473268	0.472418	0.947076	0.471902
WA 221	0.974649	0.970985	0.973922	0.973048	0.999742	0.999719	0.999777	0.999754	0.999765	0.475391	0.476974	0.475848	0.476704	0.479723	0.475256	0.475912	0.476024	0.474007	0.475584	0.975182	0.973799	0.476757	0.99888	0.475701	0.999068	0.97282	0.476417	0.970469	0.971419	0.971307	0.475889	0.475584	0.973904	0.474922	0.973025	0.999167	0.973371	0.972972	0.975353	0.972116	0.972532	0.472348	0.472852	0.999748	0.97435	0.973441	0.972292	0.477185	0.971847
B11400	0.482455	0.480415	0.477601	0.476663	0.470853	0.470847	0.4708	0.470935	0.470747	0.947949	0.946601	0.946988	0.95006	0.952136	0.952124	0.950435	0.953889	0.945124	0.952394	0.472547	0.474963	0.947944	0.472641	0.94853	0.471111	0.478539	0.951262	0.475496	0.474892	0.475051	0.947017	0.946425	0.473262	0.954158	0.473567	0.475731	0.473972	0.474177	0.472342	0.473855	0.476763	0.949216	0.949163	0.470947	0.473802	0.474394	0.473204	0.946888	0.473339
B11343	0.977141	0.973711	0.974051	0.981591	0.973318	0.973318	0.973324	0.973377	0.973347	0.476897	0.478709	0.477255	0.478457	0.481511	0.476874	0.477337	0.477671	0.475977	0.47702	0.976191	0.980359	0.478392	0.973517	0.477261	0.973424	0.976736	0.478111	0.97622	0.975505	0.975376	0.477355	0.477513	0.977832	0.476809	0.97727	0.973875	0.976824	0.978642	0.976255	0.97846	0.977399	0.473532	0.47413	0.973306	0.975569	0.978284	0.977909	0.478662	0.976912
B11232	0.482332	0.480222	0.477284	0.476293	0.470126	0.470085	0.470067	0.470202	0.470026	0.950834	0.949357	0.948207	0.950723	0.953079	0.950687	0.950558	0.953889	0.947117	0.952089	0.471996	0.474599	0.949878	0.471896	0.950048	0.470489	0.478562	0.951813	0.475156	0.474587	0.474763	0.948905	0.945311	0.472899	0.951069	0.473151	0.475097	0.473667	0.473585	0.471779	0.473356	0.476452	0.947879	0.947973	0.470261	0.473767	0.474107	0.473233	0.946976	0.472664
B11199	0.484853	0.482139	0.479624	0.478504	0.472647	0.472594	0.472617	0.472629	0.472541	0.949568	0.954006	0.948143	0.947697	0.946613	0.947152	0.947316	0.947832	0.947258	0.95013	0.474089	0.477032	0.947451	0.474447	0.946548	0.472875	0.480902	0.944784	0.477525	0.476798	0.47702	0.949544	0.945417	0.475461	0.945851	0.47535	0.477525	0.475854	0.476106	0.473837	0.475391	0.478322	0.944508	0.944572	0.472741	0.476036	0.476405	0.475273	0.955665	0.474241
B11058	0.48415	0.48215	0.47885	0.478322	0.472406	0.472377	0.472295	0.472465	0.472277	0.954082	0.950523	0.948161	0.948366	0.94931	0.9486	0.948442	0.947867	0.945405	0.948501	0.4742	0.476833	0.947006	0.473896	0.951016	0.472676	0.479788	0.949017	0.477097	0.476475	0.476669	0.946103	0.949087	0.474922	0.947826	0.47535	0.477407	0.475801	0.475948	0.474042	0.475502	0.478351	0.947052	0.947146	0.472559	0.475414	0.475619	0.474763	0.94962	0.474728
B11002	0.97639	0.976748	0.975083	0.977797	0.973881	0.973811	0.973781	0.973881	0.973834	0.502729	0.504336	0.503527	0.503773	0.506018	0.502735	0.503433	0.504025	0.501756	0.502923	0.979269	0.97836	0.503444	0.973822	0.502618	0.973922	0.984117	0.503702	0.977428	0.974567	0.974321	0.503093	0.502946	0.982306	0.502137	0.976033	0.974227	0.977844	0.978601	0.979415	0.98254	0.9788	0.500261	0.500595	0.973887	0.98118	0.9823	0.978272	0.504148	0.980746
B10919	0.483476	0.481265	0.478627	0.477484	0.471545	0.471615	0.471545	0.47165	0.471451	0.953771	0.947404	0.94982	0.952505	0.953789	0.952053	0.952487	0.953478	0.945417	0.951584	0.472993	0.475789	0.952317	0.473344	0.950617	0.471849	0.479799	0.953584	0.476721	0.476252	0.47637	0.948712	0.949527	0.474382	0.952358	0.474423	0.476546	0.475209	0.474939	0.472793	0.474423	0.477448	0.951121	0.951051	0.471615	0.474875	0.475379	0.474107	0.946537	0.473268
AC2-5501	0.975839	0.974297	0.973787	0.978993	0.974033	0.97394	0.973969	0.97394	0.973916	0.474019	0.476047	0.474681	0.47549	0.478598	0.474388	0.475097	0.475039	0.473174	0.47437	0.980031	0.97785	0.47569	0.974192	0.47437	0.97408	0.974473	0.474922	0.975775	0.974473	0.974432	0.474775	0.474711	0.980307	0.473567	0.984915	0.974631	0.982886	0.978671	0.980055	0.977604	0.976203	0.471468	0.471996	0.97408	0.975007	0.975751	0.979879	0.475871	0.975118
AC2-199306	0.97758	0.975646	0.975534	0.979404	0.975294	0.975224	0.975259	0.975241	0.975229	0.473661	0.475221	0.47406	0.474881	0.478492	0.473767	0.474306	0.4744	0.472371	0.473761	0.980887	0.980271	0.474798	0.975446	0.474259	0.975317	0.976466	0.474658	0.979685	0.976977	0.976935	0.473913	0.473925	0.983432	0.473321	0.982341	0.975798	0.982921	0.980559	0.980928	0.980248	0.978425	0.470835	0.471345	0.975358	0.976818	0.978055	0.980535	0.475543	0.976894
294	0.977205	0.97581	0.975188	0.977991	0.971266	0.971196	0.971231	0.971243	0.971207	0.481271	0.482948	0.482133	0.482907	0.485258	0.481124	0.482115	0.482297	0.48072	0.481564	0.976466	0.978665	0.482543	0.971483	0.481113	0.971401	0.981374	0.482303	0.976754	0.97445	0.974397	0.48174	0.481793	0.979134	0.480966	0.976502	0.971776	0.977117	0.978477	0.976478	0.979521	0.977569	0.478598	0.479137	0.971348	0.977674	0.982576	0.97921	0.482637	0.977932
293	0.975182	0.974215	0.973699	0.975007	0.972615	0.972486	0.972521	0.972556	0.972544	0.473327	0.475232	0.474142	0.474464	0.477959	0.47362	0.47423	0.47437	0.472107	0.47369	0.977193	0.976812	0.474587	0.972785	0.473374	0.972697	0.978143	0.474136	0.973969	0.971301	0.971266	0.473849	0.473778	0.980758	0.472659	0.974766	0.973084	0.975259	0.975446	0.977229	0.980195	0.976044	0.470583	0.471163	0.972667	0.977522	0.979585	0.97486	0.475062	0.979181
295	0.97693	0.97442	0.975276	0.981444	0.974584	0.974227	0.974391	0.974473	0.974432	0.478469	0.480808	0.479201	0.479835	0.482672	0.478732	0.479471	0.479289	0.477701	0.478727	0.978759	0.979949	0.47994	0.974637	0.478433	0.97459	0.97578	0.479495	0.977533	0.974526	0.974414	0.479114	0.479096	0.982042	0.478129	0.978384	0.974925	0.980078	0.980055	0.978741	0.980084	0.97727	0.475848	0.47634	0.97452	0.97608	0.977645	0.980629	0.480368	0.975669
556	0.975827	0.975177	0.974332	0.975728	0.973119	0.973031	0.97306	0.973084	0.973066	0.484349	0.486114	0.484871	0.485375	0.488652	0.484736	0.485035	0.485117	0.483153	0.484607	0.977838	0.977457	0.485539	0.973224	0.484378	0.973207	0.978472	0.485017	0.974655	0.972081	0.972011	0.484748	0.484589	0.98111	0.483599	0.975259	0.973453	0.975898	0.976056	0.977838	0.980553	0.976549	0.481646	0.482268	0.973218	0.978137	0.980031	0.975423	0.486137	0.979656
SJV_1	0.977797	0.977997	0.975229	0.981057	0.972855	0.972708	0.972814	0.972808	0.972744	0.477062	0.479037	0.477982	0.478246	0.481939	0.477536	0.478193	0.477929	0.47603	0.477572	0.977821	0.980137	0.478451	0.973218	0.477355	0.973031	0.977827	0.477753	0.97836	0.975446	0.975464	0.477484	0.477396	0.978782	0.476376	0.979199	0.973682	0.981297	0.980922	0.977815	0.979075	0.977733	0.474511	0.475162	0.972949	0.975229	0.976402	0.983402	0.478826	0.977733
Guerrero_1	0.977434	0.9736	0.974432	0.979797	0.972374	0.972122	0.972228	0.972198	0.972157	0.475326	0.477202	0.475848	0.476786	0.48028	0.475684	0.476211	0.476393	0.474376	0.475866	0.978847	0.979732	0.476897	0.972843	0.475438	0.972427	0.975241	0.4761	0.978683	0.976361	0.976226	0.475977	0.475983	0.978923	0.474798	0.981983	0.973207	0.980887	0.977844	0.978847	0.978923	0.976156	0.472348	0.472975	0.972427	0.975517	0.975722	0.977621	0.477044	0.975083
Michoacan_2	0.977668	0.97666	0.976507	0.980893	0.971876	0.971753	0.97177	0.971852	0.971817	0.505438	0.507249	0.50613	0.506634	0.509325	0.50552	0.505942	0.506241	0.504564	0.505666	0.976848	0.979885	0.506464	0.972216	0.505244	0.97204	0.980066	0.506311	0.9771	0.97503	0.975042	0.505825	0.505625	0.979709	0.505004	0.977182	0.972609	0.977997	0.979404	0.976906	0.983508	0.97775	0.50277	0.503292	0.971975	0.977147	0.978612	0.979486	0.50654	0.978126
Coahuila_1	0.971659	0.971612	0.970486	0.975728	0.968815	0.96881	0.968845	0.968798	0.96881	0.476006	0.478469	0.476721	0.477624	0.480902	0.476616	0.477062	0.477202	0.475643	0.476487	0.973916	0.97537	0.477701	0.968915	0.476569	0.968915	0.973259	0.477355	0.986785	0.98359	0.983484	0.477103	0.476798	0.977234	0.475842	0.976924	0.969337	0.978272	0.97496	0.974074	0.976502	0.972609	0.473292	0.473808	0.968856	0.971899	0.975053	0.976291	0.478152	0.972914
B0727_Argentina	0.978102	0.9752	0.97649	0.976889	0.976836	0.976912	0.976941	0.976971	0.976877	0.476581	0.478504	0.477443	0.478246	0.48099	0.476704	0.47749	0.477871	0.476182	0.476897	0.975804	0.978149	0.478357	0.977117	0.476856	0.976912	0.976701	0.478035	0.975458	0.974819	0.974637	0.477173	0.47712	0.97547	0.476686	0.977897	0.977123	0.976935	0.976027	0.975962	0.974813	0.976543	0.474265	0.474687	0.976806	0.977991	0.976631	0.977012	0.478263	0.973646
Tucson_1	0.482326	0.480175	0.476581	0.475948	0.46985	0.469856	0.469821	0.470014	0.469751	0.951661	0.949872	0.948571	0.949544	0.948794	0.948676	0.947011	0.949116	0.946472	0.950787	0.47155	0.474382	0.947181	0.471603	0.948454	0.470196	0.477888	0.94741	0.475144	0.474353	0.474628	0.949081	0.945944	0.472711	0.947252	0.472723	0.474898	0.473614	0.47338	0.471345	0.473104	0.476006	0.945511	0.945593	0.470014	0.473081	0.473391	0.472524	0.949515	0.471902
Tucson_2	0.482127	0.479829	0.476915	0.475965	0.470085	0.470102	0.47005	0.470179	0.469979	0.942995	0.942069	0.944473	0.943318	0.942151	0.939999	0.940117	0.942221	0.937871	0.94024	0.471715	0.474324	0.939513	0.471873	0.941465	0.470366	0.477771	0.941483	0.474693	0.473989	0.474288	0.940521	0.94734	0.472635	0.942304	0.472553	0.475127	0.473391	0.473532	0.471462	0.473368	0.475848	0.939759	0.939935	0.470196	0.472934	0.473544	0.472412	0.941641	0.472037
Tucson_3	0.480468	0.47817	0.474939	0.474294	0.468484	0.468472	0.468449	0.468613	0.468443	0.945358	0.945733	0.948336	0.947932	0.94792	0.945065	0.946525	0.947357	0.943969	0.945141	0.469868	0.473157	0.945024	0.470014	0.946366	0.468689	0.47654	0.943857	0.473866	0.472864	0.473063	0.942345	0.944496	0.471498	0.947117	0.47104	0.473251	0.472037	0.471832	0.469639	0.471416	0.474294	0.941342	0.941389	0.468455	0.471668	0.472037	0.470993	0.944361	0.470137
Tucson_4	0.480433	0.477976	0.474734	0.474136	0.468115	0.468103	0.468027	0.468267	0.468068	0.945376	0.94571	0.948307	0.947955	0.947938	0.944995	0.946478	0.94731	0.943869	0.944954	0.46968	0.472805	0.944819	0.469803	0.946384	0.46839	0.476493	0.943752	0.473567	0.47253	0.472746	0.942163	0.944426	0.471187	0.946853	0.470771	0.47301	0.471773	0.471556	0.469399	0.471146	0.47396	0.941348	0.94143	0.468197	0.471474	0.471838	0.470653	0.944344	0.469874
SJV_3	0.978671	0.978067	0.976173	0.983091	0.972251	0.97214	0.972198	0.972251	0.972222	0.51687	0.519251	0.517597	0.518149	0.520746	0.517392	0.517902	0.517556	0.516442	0.517304	0.977422	0.981579	0.51816	0.972755	0.517427	0.972427	0.977082	0.517902	0.979199	0.976525	0.976478	0.517662	0.517386	0.978929	0.516689	0.982329	0.973166	0.981397	0.982165	0.977387	0.979363	0.979486	0.514789	0.515282	0.972362	0.976097	0.977293	0.986463	0.518805	0.978126
Tucson_5	0.485047	0.482707	0.479694	0.478961	0.472875	0.472852	0.472805	0.472858	0.472752	0.949263	0.95441	0.947158	0.94829	0.947228	0.946296	0.946032	0.948846	0.94367	0.950863	0.474365	0.477296	0.949116	0.474693	0.948413	0.473157	0.480843	0.94598	0.478035	0.477319	0.477548	0.95077	0.947604	0.475824	0.94598	0.475619	0.477824	0.476452	0.476358	0.474118	0.475795	0.478815	0.944004	0.944098	0.472993	0.476188	0.476452	0.475625	0.95427	0.474429
Tucson_6	0.482438	0.479723	0.476675	0.476118	0.469926	0.469938	0.469844	0.469991	0.469833	0.946437	0.946032	0.945628	0.945129	0.9452	0.94459	0.944637	0.944713	0.941248	0.945376	0.471351	0.474494	0.943922	0.471697	0.945047	0.470231	0.477789	0.944508	0.475021	0.474329	0.474546	0.945182	0.949796	0.473028	0.944502	0.472524	0.475027	0.473532	0.473262	0.471093	0.472758	0.475754	0.942649	0.942749	0.470003	0.47318	0.47338	0.472741	0.944039	0.471597
Tucson_7	0.482221	0.479694	0.476721	0.476082	0.470266	0.470278	0.470237	0.470325	0.470149	0.941319	0.940879	0.941254	0.940902	0.939624	0.93827	0.93868	0.939161	0.936634	0.938334	0.471656	0.474517	0.939243	0.472002	0.938721	0.47046	0.477771	0.937566	0.474681	0.473972	0.474148	0.939173	0.944772	0.472905	0.939712	0.472488	0.475191	0.473514	0.473585	0.47141	0.473245	0.475789	0.935538	0.935708	0.470278	0.473075	0.473526	0.472442	0.939478	0.471709
Tucson_8	0.482965	0.480708	0.477472	0.476809	0.47087	0.470929	0.470853	0.47097	0.470777	0.954275	0.95247	0.951344	0.95023	0.948202	0.947674	0.948612	0.950136	0.946032	0.951186	0.472447	0.475332	0.948805	0.472676	0.949239	0.471199	0.478738	0.946554	0.475936	0.475133	0.475326	0.948348	0.948401	0.473796	0.949286	0.473626	0.47583	0.474365	0.474277	0.472272	0.474025	0.476997	0.945469	0.945546	0.470988	0.474066	0.474265	0.473597	0.949603	0.472746
Tucson_9	0.481576	0.479747	0.476733	0.47583	0.470067	0.470091	0.470032	0.470208	0.470085	0.946249	0.946437	0.945833	0.95057	0.948184	0.949269	0.94765	0.947557	0.943699	0.948835	0.471785	0.4744	0.949181	0.471715	0.950664	0.470337	0.477536	0.948512	0.475033	0.474071	0.47437	0.94982	0.944707	0.4725	0.94741	0.472541	0.475015	0.47318	0.473386	0.471597	0.473034	0.475842	0.945921	0.945962	0.470249	0.47328	0.473614	0.472471	0.947334	0.472195
Tucson_10	0.482661	0.480233	0.476862	0.476399	0.470413	0.47039	0.470407	0.470554	0.470313	0.95383	0.950764	0.949017	0.949638	0.950025	0.949638	0.950887	0.950482	0.944731	0.950746	0.471996	0.474974	0.948659	0.472061	0.948043	0.470565	0.478269	0.948712	0.475625	0.474711	0.474974	0.949122	0.948161	0.473444	0.94911	0.473468	0.475273	0.474165	0.473802	0.471814	0.473403	0.476346	0.94581	0.945909	0.470478	0.473579	0.47372	0.473169	0.948237	0.472512
Tucson_11	0.484795	0.482332	0.479471	0.478463	0.472934	0.472852	0.472782	0.47294	0.472729	0.946484	0.946824	0.946144	0.948823	0.94989	0.947645	0.948219	0.9487	0.945065	0.947041	0.474324	0.476892	0.949017	0.474499	0.952552	0.473028	0.480046	0.945182	0.477536	0.476974	0.477226	0.948929	0.946484	0.475596	0.948776	0.475402	0.477777	0.476082	0.476094	0.474001	0.475473	0.478504	0.945997	0.94605	0.472893	0.475912	0.476112	0.475373	0.946859	0.474183
Tucson_12	0.483675	0.481429	0.478404	0.477255	0.471498	0.471427	0.471457	0.47155	0.471357	0.956533	0.95485	0.948835	0.948248	0.9504	0.949603	0.949826	0.950928	0.946724	0.954803	0.473221	0.475912	0.947967	0.473122	0.950916	0.471633	0.479471	0.94829	0.476645	0.475854	0.476071	0.948688	0.94819	0.474359	0.947762	0.474517	0.476346	0.474927	0.474968	0.473063	0.474693	0.477636	0.94819	0.94826	0.471521	0.474875	0.475144	0.473942	0.95193	0.473784
Tucson_13	0.482631	0.480398	0.477032	0.476721	0.47053	0.470577	0.470507	0.470636	0.470483	0.951016	0.948401	0.94948	0.947697	0.950793	0.947621	0.947879	0.94948	0.94279	0.951596	0.472371	0.475021	0.948741	0.472401	0.948999	0.470812	0.478351	0.946853	0.475467	0.474611	0.474851	0.945241	0.947498	0.473022	0.948125	0.473344	0.475737	0.473866	0.474048	0.47216	0.473673	0.476446	0.946384	0.946443	0.470677	0.473309	0.473614	0.472969	0.947949	0.472741
Tucson_14	0.483352	0.480843	0.477894	0.477284	0.470829	0.470777	0.4708	0.470841	0.470648	0.949022	0.949134	0.948061	0.949966	0.953689	0.950066	0.949486	0.951971	0.945481	0.951801	0.472594	0.47576	0.94945	0.472688	0.947111	0.471076	0.47933	0.95108	0.476006	0.475139	0.475344	0.947363	0.945511	0.473755	0.950359	0.473831	0.476012	0.474482	0.474458	0.472336	0.474077	0.476575	0.946196	0.946355	0.47097	0.474318	0.474523	0.473374	0.947105	0.472946
SJV_4	0.977311	0.976115	0.976988	0.981239	0.974497	0.974444	0.974391	0.974426	0.97445	0.475238	0.476733	0.475672	0.476317	0.480063	0.47535	0.475942	0.475924	0.47406	0.475232	0.978231	0.980969	0.476417	0.974649	0.475713	0.974561	0.975341	0.476123	0.9771	0.975265	0.975212	0.475361	0.475467	0.980576	0.474734	0.980699	0.975253	0.979714	0.980342	0.978214	0.98145	0.978073	0.472348	0.472987	0.974561	0.976097	0.976695	0.984288	0.477232	0.977217
Tucson_15	0.482795	0.480403	0.477302	0.476311	0.469979	0.469915	0.469874	0.470073	0.469833	0.947346	0.948665	0.951133	0.948084	0.948823	0.947586	0.948061	0.949362	0.945892	0.951139	0.471861	0.474757	0.946589	0.471691	0.948776	0.470173	0.478217	0.946478	0.475232	0.47457	0.474798	0.948026	0.944121	0.472958	0.947088	0.472793	0.474992	0.473655	0.47355	0.471545	0.47335	0.476323	0.944795	0.944895	0.470009	0.47328	0.473567	0.472705	0.948155	0.472019
Tucson_16	0.481271	0.479008	0.475848	0.47501	0.468871	0.4689	0.468865	0.468982	0.468789	0.948993	0.944725	0.949579	0.944912	0.945176	0.942802	0.943851	0.943969	0.940035	0.944737	0.470524	0.473386	0.945165	0.47063	0.944625	0.469129	0.477003	0.942345	0.473966	0.473309	0.473614	0.944133	0.949345	0.471791	0.945264	0.47158	0.47396	0.472424	0.472301	0.470284	0.472025	0.475092	0.940967	0.941113	0.468988	0.472254	0.472436	0.471416	0.944414	0.470735
Tucson_17	0.482174	0.479917	0.476557	0.476047	0.46995	0.469921	0.469897	0.470067	0.469833	0.951121	0.948729	0.946449	0.947551	0.946361	0.946759	0.94717	0.948172	0.944766	0.948155	0.47172	0.474511	0.947903	0.47172	0.948717	0.470261	0.477882	0.94476	0.475221	0.474329	0.474611	0.946841	0.945575	0.472975	0.947082	0.47301	0.474963	0.473444	0.473368	0.471545	0.473057	0.476176	0.944373	0.944531	0.470061	0.473157	0.473268	0.4726	0.948049	0.472137
Tucson_18	0.48164	0.479137	0.476112	0.475232	0.468895	0.468924	0.4689	0.469	0.468777	0.95342	0.949081	0.947592	0.948331	0.950734	0.947152	0.945041	0.950078	0.944426	0.950259	0.470436	0.473491	0.947516	0.470788	0.949157	0.469141	0.477284	0.948114	0.474148	0.473509	0.473731	0.948037	0.949298	0.471844	0.949439	0.471838	0.474013	0.472694	0.472553	0.470155	0.471996	0.474922	0.945112	0.94527	0.469047	0.472283	0.472553	0.471562	0.947838	0.470771
Tucson_19	0.483692	0.481605	0.47807	0.477361	0.471398	0.47148	0.471398	0.47158	0.471398	0.950734	0.948389	0.948624	0.952933	0.954973	0.953918	0.950412	0.954709	0.947674	0.952435	0.47335	0.476077	0.950811	0.473227	0.949831	0.471691	0.479372	0.953431	0.476546	0.47586	0.476059	0.947023	0.949022	0.474341	0.95332	0.474142	0.47654	0.475033	0.474869	0.473098	0.474623	0.477566	0.94938	0.949415	0.471562	0.474517	0.474793	0.473972	0.945927	0.473432
Tucson_20	0.482315	0.480087	0.47671	0.476012	0.469891	0.469815	0.469762	0.469967	0.469768	0.941834	0.943165	0.945663	0.943529	0.942274	0.942427	0.942614	0.94313	0.941201	0.940902	0.471603	0.474394	0.941864	0.471662	0.941506	0.470096	0.477882	0.944684	0.474945	0.474212	0.474447	0.941107	0.944332	0.472834	0.941283	0.472547	0.474845	0.473438	0.473415	0.471386	0.473151	0.476141	0.939384	0.939554	0.470009	0.472963	0.473227	0.472336	0.941788	0.471726
Tucson_21	0.482139	0.480216	0.476839	0.476176	0.470354	0.470249	0.470255	0.47046	0.470231	0.948442	0.947357	0.947369	0.949333	0.950898	0.950564	0.949263	0.950576	0.944842	0.94928	0.472055	0.474587	0.949914	0.47192	0.952904	0.470489	0.47807	0.949972	0.475367	0.474722	0.474957	0.948067	0.947181	0.473133	0.94717	0.473233	0.475185	0.473778	0.473755	0.471943	0.473526	0.476446	0.947422	0.947457	0.470354	0.473491	0.473855	0.473104	0.947123	0.472518
Tucson_22	0.482707	0.480204	0.477079	0.476546	0.469909	0.469797	0.469809	0.469944	0.469715	0.957606	0.952218	0.948178	0.948682	0.947991	0.948612	0.947539	0.949198	0.945364	0.951813	0.471545	0.474552	0.950482	0.471761	0.948665	0.470126	0.478351	0.947428	0.475203	0.474365	0.474576	0.950259	0.946865	0.47304	0.94663	0.472741	0.47498	0.473831	0.473479	0.471298	0.472893	0.475848	0.944531	0.944649	0.470003	0.473415	0.473585	0.472958	0.950558	0.471691
Tucson_23	0.48347	0.480908	0.477759	0.477542	0.471187	0.471169	0.471169	0.471298	0.471099	0.949462	0.947756	0.948794	0.950599	0.951409	0.952956	0.952118	0.950793	0.946431	0.951491	0.472811	0.475989	0.950781	0.472922	0.949726	0.471457	0.478826	0.951936	0.476024	0.475097	0.47532	0.94595	0.947991	0.474013	0.95091	0.473948	0.476223	0.474711	0.474687	0.472635	0.474359	0.476897	0.947615	0.947662	0.471304	0.474312	0.474646	0.473896	0.947328	0.473309
San_Antonio_1	0.481195	0.478768	0.475707	0.475379	0.469364	0.469334	0.469229	0.469463	0.469199	0.937736	0.94021	0.940058	0.940844	0.939636	0.9398	0.942251	0.940058	0.938698	0.938481	0.470829	0.473679	0.943113	0.47097	0.940234	0.469545	0.476862	0.937807	0.474089	0.473526	0.473808	0.939788	0.937736	0.471785	0.938821	0.471697	0.474382	0.472459	0.472805	0.470495	0.472137	0.47498	0.938534	0.938581	0.469422	0.472143	0.472395	0.471685	0.940492	0.470917
Colorado_Springs_1	0.483698	0.481435	0.478609	0.477548	0.471386	0.471357	0.471251	0.471486	0.471246	0.94666	0.946191	0.947627	0.950195	0.951579	0.949697	0.94965	0.950371	0.948219	0.949362	0.47318	0.475889	0.948178	0.473157	0.947381	0.471638	0.479629	0.948114	0.476487	0.475643	0.475924	0.945124	0.945938	0.4742	0.950043	0.474447	0.476458	0.474945	0.47481	0.472981	0.474447	0.477501	0.947451	0.947568	0.471486	0.474851	0.47518	0.474306	0.947351	0.473567
Sonora_1	0.481781	0.47936	0.476293	0.475602	0.469475	0.469399	0.469328	0.469504	0.469293	0.938346	0.941758	0.941184	0.940943	0.941154	0.940943	0.943945	0.938979	0.939671	0.938856	0.470958	0.473942	0.943593	0.47124	0.940791	0.469715	0.477519	0.93756	0.474499	0.473878	0.474142	0.940316	0.939143	0.472442	0.939179	0.472195	0.474423	0.473087	0.472969	0.470648	0.472336	0.475262	0.938868	0.939079	0.469534	0.4727	0.472776	0.472184	0.942274	0.471076
Sonora_2	0.488201	0.48561	0.482631	0.482444	0.475684	0.475608	0.475637	0.47576	0.47559	0.945464	0.948207	0.948395	0.947475	0.948178	0.945311	0.947416	0.94639	0.949515	0.946073	0.477466	0.480568	0.945434	0.47749	0.945897	0.475959	0.483775	0.945505	0.480679	0.479975	0.480263	0.944889	0.944731	0.478609	0.946214	0.47848	0.480855	0.47933	0.479319	0.477191	0.478826	0.481394	0.943265	0.943511	0.475854	0.478897	0.479213	0.478205	0.948682	0.477923
Coahuila_2	0.482027	0.479635	0.476727	0.476024	0.470231	0.470126	0.470149	0.470266	0.470044	0.938997	0.941313	0.940416	0.941706	0.941659	0.941694	0.944133	0.940896	0.939448	0.939906	0.471668	0.474382	0.945182	0.471879	0.942245	0.47046	0.477876	0.938745	0.474968	0.474429	0.474693	0.941014	0.940369	0.472793	0.940721	0.473045	0.475144	0.473556	0.473462	0.471298	0.472846	0.476024	0.938545	0.938604	0.470266	0.473204	0.473514	0.472694	0.942632	0.472031
Phoenix_1	0.483511	0.481095	0.477994	0.476786	0.470683	0.470671	0.470653	0.470864	0.470577	0.951168	0.945909	0.947258	0.953009	0.956943	0.952775	0.954504	0.956105	0.94792	0.952171	0.472447	0.47501	0.950775	0.472453	0.948612	0.470993	0.478996	0.959869	0.47583	0.474992	0.475238	0.945505	0.950429	0.473567	0.953203	0.473514	0.475924	0.474464	0.474212	0.472166	0.473919	0.476956	0.950043	0.950195	0.470818	0.474025	0.474576	0.473473	0.944309	0.472834
Phoenix_2	0.483276	0.481066	0.478005	0.477191	0.470929	0.470941	0.470929	0.471035	0.470853	0.95023	0.947668	0.949192	0.950611	0.952945	0.951016	0.948624	0.953719	0.946548	0.95067	0.472741	0.475555	0.950599	0.47267	0.950517	0.471181	0.479418	0.951391	0.476123	0.475561	0.475654	0.946103	0.946765	0.473878	0.952757	0.473831	0.475983	0.474564	0.474523	0.472565	0.474071	0.477132	0.947656	0.947791	0.471046	0.474535	0.474728	0.473931	0.945012	0.473063
Phoenix_3	0.482784	0.480257	0.477577	0.476856	0.47063	0.470601	0.470636	0.470718	0.470483	0.949814	0.949462	0.946261	0.951432	0.952053	0.950664	0.952376	0.952886	0.949175	0.949767	0.47226	0.475256	0.94962	0.472277	0.950881	0.470894	0.478732	0.950576	0.475561	0.474763	0.475021	0.946777	0.948981	0.473327	0.953466	0.473421	0.475672	0.474083	0.474206	0.471926	0.473556	0.476411	0.949439	0.94945	0.470665	0.474095	0.474318	0.473374	0.94768	0.47267
Phoenix_4	0.48252	0.479958	0.477138	0.476657	0.47019	0.470243	0.47022	0.470313	0.470067	0.947844	0.946748	0.947123	0.950072	0.952188	0.948888	0.949081	0.952341	0.944449	0.949427	0.47199	0.474857	0.949081	0.472025	0.948143	0.470513	0.47851	0.951725	0.475097	0.474365	0.474675	0.947287	0.945077	0.472993	0.948993	0.473303	0.47532	0.473831	0.473749	0.47172	0.473116	0.475965	0.946707	0.946865	0.470349	0.473661	0.473937	0.473028	0.946701	0.472395
Phoenix_5	0.482954	0.480562	0.477624	0.47661	0.470548	0.470495	0.470483	0.470689	0.470401	0.948125	0.946777	0.947217	0.949773	0.951491	0.949685	0.948876	0.955413	0.946384	0.949949	0.472049	0.475127	0.95135	0.472154	0.947744	0.470806	0.478691	0.952962	0.475842	0.475221	0.475473	0.946753	0.94758	0.473362	0.951561	0.473409	0.475531	0.474212	0.474218	0.471803	0.473602	0.476534	0.947035	0.947164	0.47063	0.474066	0.474406	0.473239	0.946812	0.472377
Phoenix_6	0.482819	0.480697	0.477654	0.476991	0.470595	0.470601	0.470577	0.4707	0.470472	0.949521	0.946853	0.946877	0.949755	0.955219	0.950594	0.949204	0.955278	0.946466	0.951127	0.472371	0.475221	0.950054	0.472488	0.947785	0.470906	0.478815	0.952153	0.475479	0.474611	0.474922	0.946513	0.946408	0.473274	0.953255	0.473004	0.475637	0.473989	0.47413	0.472178	0.473872	0.476546	0.948688	0.948794	0.470741	0.47369	0.474277	0.47294	0.945868	0.472606
Phoenix_7	0.484255	0.481693	0.478709	0.478046	0.471644	0.471568	0.471633	0.471679	0.471504	0.947563	0.947328	0.946519	0.946894	0.948993	0.94863	0.9488	0.948067	0.945129	0.949562	0.473286	0.476153	0.948618	0.473485	0.951256	0.471937	0.479776	0.946789	0.476716	0.47627	0.476469	0.951039	0.946214	0.474505	0.948026	0.474564	0.47678	0.475385	0.475279	0.473087	0.474658	0.477724	0.945581	0.945745	0.47175	0.474881	0.475109	0.474488	0.946308	0.473391
Phoenix_8	0.483534	0.481048	0.478263	0.477513	0.471181	0.471246	0.47124	0.47138	0.471134	0.952218	0.947633	0.948125	0.951649	0.955173	0.952018	0.951033	0.954791	0.945247	0.951719	0.472852	0.475637	0.950658	0.473169	0.950535	0.471515	0.479542	0.956175	0.476141	0.475326	0.475549	0.948647	0.94955	0.47379	0.953525	0.474007	0.476411	0.474505	0.474734	0.472647	0.474066	0.476921	0.949157	0.949292	0.471375	0.47457	0.474781	0.47386	0.945763	0.473257
Phoenix_9	0.484109	0.481658	0.478867	0.477841	0.471568	0.47158	0.471509	0.471685	0.471421	0.948172	0.947117	0.946519	0.952288	0.951467	0.950377	0.949198	0.955196	0.947252	0.949017	0.473174	0.476147	0.94877	0.473333	0.948155	0.471896	0.479882	0.949251	0.476721	0.475778	0.476082	0.946665	0.946226	0.474646	0.953883	0.474347	0.476593	0.475408	0.475156	0.472922	0.474517	0.477507	0.948987	0.949128	0.471656	0.475074	0.475473	0.474658	0.946642	0.473344
Nuevo_Leon_1	0.483083	0.480386	0.477384	0.477015	0.471011	0.470847	0.470876	0.471017	0.470835	0.938229	0.942544	0.941319	0.940662	0.941407	0.941002	0.942245	0.940263	0.939853	0.939437	0.472389	0.475355	0.943505	0.472617	0.941641	0.471216	0.478732	0.938803	0.476305	0.475508	0.475719	0.940158	0.939782	0.474054	0.940838	0.473661	0.475866	0.47447	0.474283	0.472236	0.473819	0.476897	0.94014	0.940175	0.470947	0.474142	0.474535	0.473737	0.941917	0.472659
Nuevo_Leon_2	0.481324	0.479149	0.476229	0.475742	0.469739	0.469498	0.469446	0.469657	0.469522	0.937953	0.940873	0.940281	0.940357	0.939331	0.940158	0.941289	0.940556	0.938282	0.939231	0.470976	0.473849	0.942667	0.471146	0.941154	0.469903	0.477237	0.938129	0.474881	0.474324	0.474505	0.940468	0.939261	0.472659	0.939548	0.472442	0.47447	0.473286	0.473104	0.4709	0.472635	0.475508	0.939179	0.93919	0.469645	0.472659	0.473081	0.472401	0.941184	0.471521
Michoacan_1	0.484537	0.48245	0.479377	0.478744	0.47277	0.472735	0.472717	0.47284	0.472635	0.941823	0.943529	0.943939	0.942872	0.944836	0.945481	0.944467	0.943758	0.941647	0.943459	0.474552	0.477079	0.946554	0.474453	0.945458	0.473051	0.480374	0.942773	0.478	0.477325	0.47749	0.943206	0.941448	0.475467	0.942808	0.475695	0.477695	0.476229	0.476147	0.474406	0.475813	0.479067	0.942907	0.94289	0.472881	0.475901	0.476587	0.475525	0.943969	0.474992
B0858_Guatemala	0.480327	0.477888	0.475109	0.474101	0.468173	0.468103	0.468097	0.468244	0.467992	0.93688	0.93705	0.936376	0.937484	0.936617	0.937127	0.937056	0.938897	0.935016	0.935983	0.46968	0.472571	0.939097	0.469885	0.938147	0.468478	0.47661	0.937531	0.473221	0.472623	0.472788	0.936318	0.937602	0.471064	0.936775	0.470894	0.473221	0.47175	0.471703	0.469522	0.471029	0.474054	0.936898	0.936945	0.468226	0.471621	0.472066	0.470835	0.936189	0.469897
B10757_Nevada	0.482866	0.480351	0.477718	0.476962	0.470876	0.470947	0.470952	0.471046	0.470882	0.946226	0.945757	0.947803	0.950928	0.949773	0.947135	0.952265	0.949204	0.952956	0.947627	0.4725	0.475285	0.94673	0.472817	0.947557	0.471257	0.478985	0.949562	0.475778	0.474705	0.475021	0.946279	0.94483	0.47345	0.94826	0.47362	0.475848	0.474165	0.474247	0.472365	0.473743	0.476634	0.946929	0.946929	0.471029	0.473989	0.474558	0.473386	0.94544	0.473051
B10813_Texas	0.484091	0.481646	0.478551	0.478492	0.472289	0.472313	0.472248	0.472483	0.472219	0.942345	0.945194	0.944057	0.945159	0.945839	0.944778	0.944578	0.944309	0.941922	0.945651	0.473872	0.476979	0.947211	0.473948	0.944098	0.472629	0.479981	0.943306	0.477308	0.476464	0.47668	0.944578	0.943089	0.474904	0.944977	0.475133	0.477273	0.475783	0.475778	0.47379	0.475326	0.477953	0.941747	0.941723	0.472377	0.475344	0.475695	0.474793	0.944649	0.474499
B1249_Guatemala	0.47997	0.477882	0.474593	0.474077	0.46808	0.467951	0.468033	0.468162	0.46791	0.937813	0.936798	0.937719	0.938393	0.93674	0.937367	0.937009	0.939624	0.93433	0.937021	0.46995	0.4727	0.938416	0.469709	0.938715	0.468314	0.476123	0.937168	0.47304	0.472084	0.47233	0.935901	0.937045	0.47073	0.937244	0.470431	0.473022	0.471386	0.471621	0.469756	0.471257	0.473896	0.937672	0.937766	0.468044	0.471181	0.471638	0.470483	0.936464	0.47019
SJV_7	0.977012	0.976332	0.974584	0.981356	0.971635	0.971501	0.971553	0.971542	0.971559	0.474617	0.476768	0.475267	0.476135	0.479635	0.475408	0.476159	0.47566	0.47413	0.475262	0.97615	0.980518	0.476317	0.971852	0.475303	0.971671	0.975001	0.475907	0.976941	0.974303	0.974227	0.475232	0.475238	0.97809	0.474599	0.981051	0.972333	0.979398	0.980676	0.976144	0.97819	0.977827	0.472307	0.472864	0.971676	0.975229	0.975077	0.986891	0.476675	0.977487
B5773_Brazil	0.4795	0.47712	0.473884	0.47355	0.467423	0.467247	0.467235	0.46747	0.467253	0.935409	0.939478	0.937719	0.938798	0.93793	0.938188	0.941747	0.93759	0.937021	0.936447	0.468877	0.471937	0.942421	0.469088	0.938217	0.467622	0.475438	0.935766	0.472717	0.471978	0.472213	0.937185	0.936652	0.470448	0.937572	0.470155	0.472102	0.471216	0.470911	0.468777	0.47022	0.473421	0.936353	0.936376	0.467429	0.470683	0.470864	0.470395	0.939454	0.469229
Tucson_24	0.480462	0.477994	0.475156	0.474464	0.468631	0.468642	0.468578	0.468736	0.468578	0.932237	0.933978	0.933433	0.934453	0.934348	0.931422	0.934635	0.933204	0.934506	0.931803	0.47012	0.472946	0.934172	0.470261	0.93277	0.468842	0.476082	0.933228	0.473198	0.472582	0.472829	0.932102	0.934013	0.471087	0.932589	0.470999	0.473597	0.471709	0.472084	0.469838	0.471633	0.474247	0.929892	0.930056	0.46876	0.471527	0.471797	0.4708	0.935227	0.470243
GT017_Paraguay	0.484677	0.482332	0.479125	0.478674	0.47233	0.472189	0.472207	0.472371	0.472166	0.940633	0.945393	0.943429	0.943699	0.941735	0.94021	0.945862	0.942485	0.947398	0.940709	0.473878	0.476997	0.943758	0.474089	0.942145	0.472582	0.480626	0.940216	0.477871	0.477108	0.477402	0.942304	0.94126	0.475361	0.941823	0.47525	0.477126	0.476293	0.475889	0.473673	0.475303	0.478199	0.939601	0.939695	0.472389	0.475819	0.476206	0.47525	0.944871	0.474183
GT002_Texas	0.482192	0.479758	0.477032	0.476358	0.470554	0.470302	0.470384	0.470478	0.470237	0.93878	0.941225	0.941283	0.941817	0.940322	0.939818	0.94167	0.940738	0.939138	0.93905	0.47199	0.474986	0.942978	0.47216	0.940973	0.470677	0.478334	0.939489	0.475361	0.47454	0.474734	0.94007	0.939413	0.473098	0.940814	0.472829	0.47525	0.47372	0.473913	0.47172	0.473438	0.475901	0.940164	0.94021	0.470483	0.473661	0.474042	0.472805	0.940726	0.47226
730332_Guatemala	0.480913	0.478592	0.475484	0.474927	0.468566	0.468472	0.468519	0.468637	0.468414	0.936335	0.936599	0.936493	0.937062	0.935731	0.936974	0.936839	0.938076	0.93443	0.935913	0.470214	0.473139	0.937772	0.470214	0.937707	0.468859	0.476768	0.93688	0.473866	0.473092	0.473309	0.935356	0.937215	0.471539	0.936095	0.471287	0.473409	0.472313	0.472066	0.470055	0.471498	0.474464	0.936552	0.936675	0.468637	0.472002	0.472436	0.47141	0.935849	0.470419
730333_Guatelama	0.482508	0.48021	0.477138	0.476634	0.470237	0.470225	0.470196	0.470337	0.470108	0.936488	0.93674	0.93674	0.937179	0.935901	0.937144	0.936833	0.938235	0.9345	0.936013	0.471797	0.474869	0.938029	0.471984	0.93783	0.47053	0.478498	0.937027	0.475426	0.474752	0.47491	0.935415	0.93739	0.473245	0.936148	0.472928	0.474904	0.474007	0.473731	0.471662	0.473145	0.476112	0.936687	0.936833	0.470378	0.473673	0.474083	0.473087	0.936048	0.472154
730334_Guatemala	0.482461	0.479829	0.476991	0.47702	0.470894	0.470735	0.47073	0.4709	0.470648	0.93837	0.941524	0.939407	0.940076	0.940093	0.939999	0.941688	0.93973	0.939003	0.938721	0.472266	0.47532	0.943177	0.472447	0.940855	0.471029	0.478052	0.938364	0.475684	0.474787	0.475045	0.94014	0.93919	0.47372	0.940773	0.473245	0.475619	0.474077	0.474212	0.472219	0.473837	0.476387	0.938287	0.938317	0.470935	0.473731	0.474107	0.47338	0.942075	0.472571
SJV_8	0.97503	0.975487	0.974502	0.978208	0.971993	0.971841	0.971847	0.97187	0.971829	0.476422	0.478263	0.477132	0.477706	0.481089	0.476763	0.477513	0.477314	0.475596	0.476639	0.975798	0.977897	0.478111	0.972298	0.476751	0.972122	0.974262	0.477232	0.976537	0.974643	0.974602	0.477009	0.476979	0.97812	0.4761	0.979539	0.972843	0.979257	0.977973	0.975775	0.978008	0.974989	0.473937	0.474564	0.97204	0.973682	0.974356	0.983273	0.478263	0.974784
SJV_10	0.976238	0.974543	0.974239	0.978853	0.973377	0.973347	0.973301	0.973371	0.973306	0.477689	0.479225	0.477841	0.478856	0.482414	0.477572	0.478152	0.478545	0.476563	0.477712	0.974027	0.977915	0.479102	0.973459	0.478017	0.973482	0.975845	0.478627	0.97622	0.976027	0.975904	0.478217	0.478211	0.974796	0.477454	0.975628	0.973811	0.976109	0.977217	0.97411	0.976379	0.975229	0.474499	0.475086	0.973377	0.974655	0.973963	0.976683	0.479665	0.975212
GT162	0.484109	0.481834	0.478773	0.478217	0.471791	0.471662	0.471691	0.471832	0.471568	0.94598	0.947955	0.947633	0.946185	0.94863	0.947504	0.944948	0.949058	0.943189	0.946718	0.473503	0.47637	0.945499	0.473503	0.946109	0.472049	0.480005	0.944971	0.476774	0.476018	0.476235	0.945546	0.944467	0.474552	0.946366	0.474599	0.476768	0.475191	0.475267	0.473251	0.474957	0.477876	0.945	0.945217	0.471855	0.475133	0.475285	0.474183	0.948817	0.474165
GT120	0.48602	0.483692	0.480978	0.480362	0.474306	0.474312	0.4743	0.474435	0.474253	0.942937	0.943617	0.942773	0.943857	0.946003	0.943312	0.944479	0.945464	0.942139	0.942773	0.475637	0.478586	0.942796	0.476059	0.944414	0.474593	0.482209	0.946026	0.47899	0.478398	0.478598	0.942573	0.94622	0.476763	0.945886	0.476663	0.479254	0.477372	0.477689	0.475473	0.477038	0.479782	0.944537	0.944631	0.474365	0.477431	0.477536	0.476669	0.942556	0.476041
4545-MICE	0.479207	0.476733	0.473767	0.473116	0.467206	0.467235	0.467218	0.467376	0.467183	0.928338	0.931287	0.931146	0.931393	0.930912	0.928948	0.929939	0.930718	0.929651	0.928579	0.468531	0.471609	0.930912	0.4689	0.929364	0.467482	0.475133	0.930912	0.472277	0.471703	0.471902	0.92998	0.932747	0.469997	0.929388	0.469915	0.472072	0.470636	0.470741	0.468355	0.470313	0.473251	0.927201	0.927383	0.467323	0.47036	0.470595	0.469739	0.931616	0.468918
4545	0.478967	0.476516	0.473462	0.472829	0.466731	0.466667	0.466626	0.466796	0.46659	0.928051	0.93093	0.930853	0.931264	0.930707	0.928678	0.929634	0.930484	0.929452	0.928285	0.468033	0.471163	0.930601	0.468426	0.92896	0.466936	0.474886	0.930484	0.471832	0.471205	0.471427	0.929587	0.932495	0.469446	0.928919	0.469457	0.471656	0.470167	0.470243	0.467751	0.469709	0.472723	0.926908	0.927084	0.466796	0.469856	0.470167	0.469317	0.931375	0.468402
34698	0.481177	0.478873	0.475731	0.475232	0.468754	0.468678	0.468619	0.468824	0.468613	0.928432	0.931205	0.931299	0.931463	0.930883	0.929018	0.929921	0.930777	0.929769	0.928309	0.470249	0.473356	0.930965	0.470501	0.929265	0.469076	0.477056	0.930877	0.473948	0.473368	0.473573	0.929857	0.93263	0.471691	0.9291	0.471568	0.473626	0.472406	0.472324	0.469921	0.471726	0.474757	0.927265	0.927406	0.468836	0.472119	0.472342	0.47138	0.931709	0.470454
4542	0.479119	0.476675	0.473579	0.47301	0.466719	0.466649	0.466643	0.466813	0.466585	0.928215	0.931018	0.930935	0.931328	0.930812	0.928708	0.929769	0.93059	0.929417	0.928326	0.468033	0.471193	0.930537	0.468455	0.929141	0.466972	0.474951	0.930613	0.471849	0.471246	0.471539	0.929716	0.932542	0.469504	0.928954	0.469522	0.471633	0.470296	0.470313	0.467857	0.469774	0.472741	0.926966	0.927142	0.466749	0.469897	0.470137	0.469311	0.931451	0.468443
2566	0.486501	0.484373	0.481142	0.480796	0.474171	0.474171	0.474113	0.474312	0.474054	0.930044	0.932952	0.932941	0.933163	0.932425	0.930548	0.931393	0.932372	0.931281	0.929921	0.475778	0.478861	0.932401	0.475959	0.930801	0.474464	0.482614	0.932225	0.479471	0.478832	0.479061	0.93134	0.934008	0.477138	0.930742	0.476933	0.478826	0.477935	0.477706	0.475572	0.477314	0.480356	0.928778	0.928866	0.474277	0.477648	0.477835	0.476962	0.933292	0.476053
3796	0.479108	0.476628	0.473579	0.472981	0.466919	0.466813	0.466843	0.466995	0.466766	0.928139	0.930994	0.930959	0.931176	0.930636	0.928608	0.929646	0.930548	0.929476	0.928197	0.468256	0.471298	0.930742	0.468519	0.929106	0.467165	0.47498	0.930607	0.472019	0.471427	0.471644	0.929669	0.932513	0.469756	0.928901	0.469663	0.471808	0.470366	0.470519	0.468027	0.469921	0.472875	0.926937	0.927119	0.466983	0.470137	0.470313	0.46951	0.931434	0.46856
3490	0.480298	0.477812	0.47501	0.474359	0.468478	0.468467	0.46842	0.468578	0.46842	0.932149	0.933943	0.933327	0.93443	0.934178	0.931422	0.934588	0.933187	0.934424	0.931733	0.470009	0.472829	0.934148	0.470137	0.932642	0.468672	0.476006	0.933152	0.473063	0.4725	0.472723	0.931991	0.933943	0.470947	0.932495	0.470864	0.473427	0.471568	0.471973	0.469739	0.471474	0.474107	0.929839	0.929974	0.468572	0.471416	0.471668	0.470677	0.935174	0.470102
JTORRES	0.479975	0.477507	0.474394	0.473884	0.467669	0.467622	0.46764	0.467751	0.467599	0.929048	0.932073	0.931956	0.932102	0.931539	0.929569	0.930613	0.931451	0.930378	0.929212	0.469117	0.472219	0.931522	0.469381	0.930091	0.467956	0.475783	0.931592	0.47294	0.472213	0.472471	0.930584	0.933398	0.470624	0.929986	0.470401	0.472565	0.471316	0.471269	0.4689	0.470794	0.473749	0.927916	0.92811	0.467751	0.470964	0.471181	0.470354	0.932348	0.469452
B12496	0.977551	0.974397	0.976167	0.976771	0.979779	0.979855	0.97975	0.979808	0.979879	0.474171	0.476258	0.474658	0.475584	0.478861	0.474517	0.475045	0.475314	0.473497	0.474658	0.97741	0.977686	0.475895	0.979885	0.474488	0.979849	0.977287	0.475414	0.97561	0.975792	0.975669	0.474916	0.474881	0.977961	0.473966	0.977158	0.980213	0.977575	0.975558	0.977545	0.975997	0.976842	0.471322	0.471844	0.979867	0.97846	0.977838	0.975839	0.476018	0.974971
B13956	0.974971	0.971254	0.97401	0.973377	0.999466	0.999461	0.999443	0.999484	0.999472	0.470876	0.472682	0.471375	0.472219	0.475602	0.470906	0.471591	0.471761	0.469698	0.471205	0.975458	0.974186	0.47243	0.999384	0.471328	0.999437	0.973172	0.472154	0.97092	0.971647	0.971524	0.471416	0.471257	0.97428	0.470595	0.973295	0.999765	0.973682	0.973283	0.975663	0.972398	0.972884	0.46788	0.468455	0.999502	0.974749	0.973746	0.972714	0.472829	0.972298
B12398	0.975001	0.971413	0.974356	0.973429	0.999244	0.999197	0.99922	0.999226	0.99925	0.472829	0.474382	0.473286	0.474118	0.477255	0.472793	0.473321	0.473444	0.471375	0.472975	0.975364	0.974104	0.4742	0.999085	0.472958	0.999285	0.973095	0.473837	0.97065	0.971641	0.971518	0.473315	0.472969	0.974092	0.472313	0.973189	0.99942	0.973664	0.97323	0.975517	0.972239	0.972896	0.469803	0.470225	0.999308	0.974555	0.973682	0.972497	0.474576	0.972011
B12495	0.977586	0.977381	0.975622	0.97785	0.972761	0.972714	0.972726	0.972738	0.972761	0.475566	0.477484	0.476229	0.476839	0.480497	0.476182	0.476739	0.476651	0.474763	0.476247	0.975693	0.978343	0.47729	0.972738	0.475737	0.972785	0.974778	0.47668	0.974561	0.972767	0.972708	0.476452	0.476188	0.976836	0.475121	0.978935	0.973172	0.976953	0.98023	0.975874	0.977029	0.982482	0.47284	0.473374	0.972785	0.974215	0.975616	0.9788	0.477237	0.977768
B11863	0.976121	0.975974	0.97401	0.980096	0.972532	0.972591	0.972562	0.972579	0.972486	0.476141	0.478123	0.476634	0.477566	0.480597	0.476123	0.476997	0.47702	0.47518	0.476106	0.977358	0.979797	0.47766	0.972673	0.476639	0.97262	0.975693	0.477278	0.977973	0.975552	0.975458	0.476739	0.476546	0.978518	0.476112	0.977563	0.973125	0.979509	0.980811	0.977457	0.978143	0.977293	0.47345	0.473989	0.972532	0.975681	0.97462	0.983584	0.478252	0.977422
B11873	0.974221	0.97299	0.973336	0.975435	0.974063	0.973934	0.973963	0.973934	0.973975	0.475983	0.477718	0.476106	0.477343	0.480368	0.475748	0.476264	0.476593	0.474804	0.475866	0.975247	0.976678	0.477056	0.974198	0.4761	0.974145	0.981251	0.477079	0.974045	0.971729	0.971682	0.476317	0.476147	0.979169	0.475572	0.973324	0.974397	0.974121	0.975476	0.975446	0.977428	0.975681	0.472576	0.473133	0.974039	0.982124	0.978946	0.974614	0.477577	0.975909
B11518	0.974473	0.97075	0.973623	0.972931	0.998851	0.998786	0.998874	0.99881	0.998822	0.473145	0.474752	0.473643	0.474453	0.477642	0.473104	0.473831	0.473984	0.47189	0.473391	0.974989	0.973623	0.474558	0.998804	0.473503	0.998986	0.972738	0.474283	0.970287	0.97119	0.971061	0.473649	0.47352	0.973705	0.472688	0.972837	0.999068	0.973113	0.97289	0.975118	0.972011	0.972298	0.470137	0.470665	0.998892	0.974121	0.973289	0.972099	0.475021	0.9717
B11587	0.974889	0.975376	0.974584	0.97734	0.972204	0.972192	0.972192	0.972151	0.97211	0.472659	0.474124	0.473427	0.473808	0.477185	0.472664	0.47355	0.473884	0.471756	0.473128	0.97887	0.979169	0.473685	0.972292	0.472617	0.972228	0.981426	0.473679	0.976326	0.973957	0.973799	0.473045	0.472981	0.97992	0.472025	0.976068	0.972515	0.977709	0.978436	0.978993	0.983783	0.977616	0.470026	0.470524	0.972187	0.978079	0.979498	0.978759	0.47406	0.979345
B11080	0.972667	0.97231	0.971735	0.973388	0.970205	0.970111	0.970105	0.970152	0.970111	0.476481	0.478404	0.477413	0.478005	0.481054	0.47685	0.477718	0.477589	0.475672	0.476821	0.974162	0.974766	0.478023	0.970234	0.476962	0.970193	0.972509	0.477437	0.98451	0.980893	0.980817	0.477648	0.477278	0.976085	0.475924	0.978102	0.970686	0.978296	0.97581	0.974227	0.975499	0.972685	0.473913	0.474441	0.970211	0.970867	0.974561	0.976244	0.478392	0.973101
Beeville	0.491144	0.488928	0.486278	0.485627	0.479911	0.479799	0.47977	0.479958	0.479764	0.938328	0.94109	0.940252	0.939835	0.940363	0.941031	0.942638	0.939366	0.938815	0.939636	0.481166	0.48378	0.944608	0.481658	0.940797	0.480145	0.48731	0.938229	0.484396	0.483816	0.48405	0.941072	0.938985	0.482485	0.939683	0.48276	0.484261	0.483059	0.482831	0.481101	0.482344	0.485404	0.938528	0.938399	0.47994	0.482842	0.483036	0.482379	0.940973	0.481576
B11035	0.975458	0.976097	0.973517	0.979269	0.972497	0.972515	0.972497	0.972509	0.972568	0.47413	0.476147	0.474664	0.475455	0.47875	0.474429	0.475127	0.475232	0.473274	0.474652	0.977862	0.978917	0.475772	0.972744	0.474189	0.972562	0.980823	0.474986	0.97802	0.975141	0.97503	0.475092	0.474886	0.979843	0.47372	0.976291	0.973107	0.978495	0.978858	0.977909	0.981989	0.978378	0.471363	0.471908	0.972532	0.977815	0.978249	0.978548	0.475643	0.979245
B11198	0.977188	0.976062	0.974848	0.982071	0.972667	0.972638	0.97255	0.972562	0.972591	0.47304	0.475361	0.473819	0.47437	0.477695	0.473386	0.474265	0.474236	0.472694	0.47335	0.977405	0.980565	0.475021	0.972785	0.473843	0.972708	0.976197	0.474359	0.97863	0.976144	0.976097	0.473942	0.473808	0.979427	0.473098	0.980535	0.973189	0.981157	0.98135	0.977557	0.979539	0.979011	0.470677	0.471199	0.972673	0.97605	0.976285	0.988327	0.475309	0.977234
B11517	0.979785	0.976502	0.983824	0.97357	0.971407	0.971383	0.971372	0.971407	0.971377	0.475484	0.477032	0.476305	0.476704	0.479811	0.475455	0.476293	0.476815	0.47454	0.475907	0.972738	0.975259	0.476686	0.97163	0.475496	0.971424	0.973365	0.476634	0.972146	0.97211	0.972069	0.475778	0.475877	0.972943	0.474863	0.973658	0.971905	0.973388	0.975036	0.972761	0.973048	0.976754	0.472782	0.473327	0.971383	0.973465	0.97357	0.973488	0.476886	0.972509
B11019	0.974579	0.970914	0.973857	0.973013	0.999209	0.99922	0.999209	0.99922	0.999238	0.470706	0.472377	0.471222	0.472014	0.475455	0.470759	0.471416	0.471568	0.469522	0.471076	0.975177	0.973863	0.472336	0.999132	0.47121	0.999173	0.972843	0.471955	0.970557	0.971419	0.971319	0.471375	0.47121	0.973934	0.470513	0.973066	0.999443	0.97333	0.973148	0.975329	0.972075	0.972568	0.467745	0.468285	0.999226	0.974379	0.973465	0.97238	0.472688	0.97197
B11034	0.974807	0.971184	0.974063	0.973254	0.999543	0.999566	0.999537	0.999543	0.999554	0.47087	0.472541	0.471398	0.472254	0.475654	0.470917	0.471586	0.471767	0.469762	0.471205	0.975353	0.974151	0.472447	0.999425	0.47141	0.999531	0.973166	0.472107	0.970844	0.971723	0.9716	0.471568	0.471351	0.974244	0.470706	0.973318	0.999695	0.973594	0.973465	0.975564	0.972392	0.972814	0.467962	0.468461	0.99956	0.974631	0.973723	0.972632	0.472817	0.972304
CP_Silv	0.485305	0.482637	0.479389	0.478756	0.471228	0.471122	0.471046	0.47131	0.470993	0.94663	0.950136	0.947428	0.947404	0.949351	0.947006	0.945499	0.946167	0.944356	0.947691	0.473221	0.476452	0.9469	0.473151	0.945739	0.471527	0.480286	0.944238	0.47678	0.475748	0.476118	0.945774	0.944109	0.47457	0.948665	0.474142	0.47671	0.47552	0.474904	0.472782	0.474552	0.477501	0.945077	0.945464	0.471451	0.475092	0.475303	0.474552	0.950412	0.473186
[truncated: 134 more columns]
